# Supplementary material for: Validation of the Raw National Aeronautics and Space Administration Task Load Index (NASA-TLX) Questionnaire to Assess Perceived Workload in Patient Monitoring Tasks: Pooled Analysis Study Using Mixed Models
Source: J Med Internet Res. 2020 Sep 7;22(9):e19472. doi: 10.2196/19472 (PMC7506540; doi:10.2196/19472)
Supplement: Multimedia Appendix 3 [file jmir_v22i9e19472_app3.xlsx]

## Sheet: VC
Participant_number	Participant_ID	Center	min_past_7am	Sex_female	Age_group	Job	Experience_years	Experience_group	ROTEM_per_year	Self_rated_ROTEM_skill	hours_sleep	hours_awake	hours_work	Caffein	Question 1: Es kommt bei meiner klinischen Tätigkeit gelegentlich vor, dass ich mich müde fühle	Question 2: Müdigkeit war während meiner klinischen Arbeit bereits mitverantwortlich für das Entstehen einer gefährlichen Situation	Question 3: Wenn bei mir eine Operation durchgeführt werden müsste, hätte ich lieber eine/n nicht-müde/n Anästhesieführende/n als eine/n müde/n Anästhesieführende/n.	Question 4: Ich bin überzeugt, dass sich Müdigkeit negativ auf die Patientensicherheit auswirken kann	Playback_sequence	Technology	Duration	Scenario	Distraction	max_correct	correct_answers	wrong_answers	correct_binary	time to decision	confidence_category	confidence_continuous	confidence_binary	Slide1_visual_fixations	Slide1_fixation_time	NASA_TLX	NASA_TLX_Mental_demand	NASA_TLX_Temporal_demand	100-NASA_TLX_Overall_performance	NASA_TLX_Effort	NASA_TLX_Frustration
1	ATHOM	1	505.967	0		1	6		20	70									1	1		10	0	3	3	0	1	41	2		1			66	75	73	25	100	56
1	ATHOM	1	505.967	0		1	6		20	70									2	0		7	0	1	0	3	0	57	1		0			68.8	79	88	74	76	27
1	ATHOM	1	505.967	0		1	6		20	70									3	1		7	0	1	1	1	0	28	3		1			39.8	26	78	21	49	25
1	ATHOM	1	505.967	0		1	6		20	70									4	0		1	0	1	1	0	1	85	2		1			90	100	100	77	100	73
1	ATHOM	1	505.967	0		1	6		20	70									5	1		3	0	1	1	0	1	41	3		1			42.4	77	26	16	34	59
1	ATHOM	1	505.967	0		1	6		20	70									6	1		1	0	1	1	0	1	8	3		1			20	25	13	8	34	20
1	ATHOM	1	505.967	0		1	6		20	70									7	0		10	0	3	2	0	0	43	2		1			53	81	42	17	89	36
1	ATHOM	1	505.967	0		1	6		20	70									8	0		3	0	1	1	1	0	68	2		1			58.2	91	44	35	87	34
1	ATHOM	1	505.967	0		1	6		20	70									9	0		6	0	1	1	1	0	64	1		0			76.2	88	68	72	91	62
1	ATHOM	1	505.967	0		1	6		20	70									10	1		6	0	1	1	0	1	16	3		1			14	6	3	0	30	31
1	ATHOM	1	505.967	0		1	6		20	70									11	0		9	0	1	0	1	0	63	2		1			57.2	48	67	64	70	37
1	ATHOM	1	505.967	0		1	6		20	70									12	1		9	0	1	1	0	1	15	3		1			25.8	26	22	17	43	21
2	rogce	1	510.133	1		1	4		10	18									1	1		10	0	3	3	0	1	29	3		1			19	24	22	0	44	5
2	rogce	1	510.133	1		1	4		10	18									2	0		7	0	1	0	1	0	37	1		0			78.8	70	67	85	100	72
2	rogce	1	510.133	1		1	4		10	18									3	1		7	0	1	1	0	1	16	3		1			47.6	23	64	27	68	56
2	rogce	1	510.133	1		1	4		10	18									4	0		1	0	1	1	0	1	21	2		1			63.6	59	62	72	61	64
2	rogce	1	510.133	1		1	4		10	18									5	1		3	0	1	1	0	1	16	3		1			28.6	28	29	29	28	29
2	rogce	1	510.133	1		1	4		10	18									6	1		1	0	1	1	0	1	16	3		1			26.6	26	29	25	26	27
2	rogce	1	510.133	1		1	4		10	18									7	0		10	0	3	3	0	1	30	1		0			72.6	76	71	81	64	71
2	rogce	1	510.133	1		1	4		10	18									8	0		3	0	1	1	0	1	31	1		0			70.8	66	69	81	72	66
2	rogce	1	510.133	1		1	4		10	18									9	0		6	0	1	1	0	1	21	1		0			71.2	69	75	75	71	66
2	rogce	1	510.133	1		1	4		10	18									10	1		6	0	1	1	0	1	12	3		1			16.2	19	15	14	14	19
2	rogce	1	510.133	1		1	4		10	18									11	0		9	0	1	0	1	0	14	1		0			57.2	63	59	62	37	65
2	rogce	1	510.133	1		1	4		10	18									12	1		9	0	1	1	0	1	8	3		1			19.6	23	23	23	16	13
3	tren	1	380.15	0		2	10		100	73									1	1		10	0	3	3	0	1	29	3		1			17	30	0	15	24	16
3	tren	1	380.15	0		2	10		100	73									2	0		7	0	1	1	0	1	30	3		1			19.4	29	17	19	20	12
3	tren	1	380.15	0		2	10		100	73									3	1		7	0	1	1	0	1	41	3		1			15.4	18	21	14	15	9
3	tren	1	380.15	0		2	10		100	73									4	0		1	0	1	1	0	1	33	3		1			20	20	16	17	37	10
3	tren	1	380.15	0		2	10		100	73									5	1		3	0	1	1	0	1	13	3		1			13.6	14	12	15	14	13
3	tren	1	380.15	0		2	10		100	73									6	1		1	0	1	1	0	1	14	3		1			44.8	100	8	87	15	14
3	tren	1	380.15	0		2	10		100	73									7	0		10	0	3	3	0	1	33	3		1			42.8	83	19	84	14	14
3	tren	1	380.15	0		2	10		100	73									8	0		3	0	1	1	0	1	54	3		1			27.8	59	19	21	20	20
3	tren	1	380.15	0		2	10		100	73									9	0		6	0	1	1	0	1	13	3		1			16.4	11	21	17	18	15
3	tren	1	380.15	0		2	10		100	73									10	1		6	0	1	1	0	1	20	3		1			19.2	24	19	22	14	17
3	tren	1	380.15	0		2	10		100	73									11	0		9	0	1	0	1	0	21	3		1			24.6	33	25	23	21	21
3	tren	1	380.15	0		2	10		100	73									12	1		9	0	1	1	0	1	18	3		1			19.4	20	19	18	22	18
4	1309g	1	629.867	1		1	4		40	30									1	1		10	0	3	3	0	1	23	2		1			49	36	66	70	32	40
4	1309g	1	629.867	1		1	4		40	30									2	0		7	0	1	0	2	0	121	0		0			66.8	68	65	82	57	62
4	1309g	1	629.867	1		1	4		40	30									3	1		7	0	1	1	0	1	26	2		1			37	33	32	40	33	47
4	1309g	1	629.867	1		1	4		40	30									4	0		1	0	1	1	0	1	22	1		0			60.2	39	62	65	67	68
4	1309g	1	629.867	1		1	4		40	30									5	1		3	0	1	1	0	1	10	2		1			33.8	40	40	30	40	19
4	1309g	1	629.867	1		1	4		40	30									6	1		1	0	1	1	0	1	6	3		1			26.8	31	29	31	24	19
4	1309g	1	629.867	1		1	4		40	30									7	0		10	0	3	3	1	0	18	2		1			41	28	48	51	34	44
4	1309g	1	629.867	1		1	4		40	30									8	0		3	0	1	1	1	0	38	1		0			59	43	54	71	54	73
4	1309g	1	629.867	1		1	4		40	30									9	0		6	0	1	1	0	1	22	1		0			60.8	55	64	74	54	57
4	1309g	1	629.867	1		1	4		40	30									10	1		6	0	1	1	0	1	13	2		1			33.8	27	36	41	33	32
4	1309g	1	629.867	1		1	4		40	30									11	0		9	0	1	0	1	0	7	2		1			65	59	59	68	71	68
4	1309g	1	629.867	1		1	4		40	30									12	1		9	0	1	1	0	1	7	2		1			54.8	38	78	31	86	41
5	bucis	1	406.817	1		1	2		0	18									1	1		10	0	3	3	0	1	34	1		0			57	37	71	44	78	53
5	bucis	1	406.817	1		1	2		0	18									2	0		7	0	1	1	0	1	42	2		1			52	48	61	39	62	50
5	bucis	1	406.817	1		1	2		0	18									3	1		7	0	1	1	0	1	10	3		1			28.8	27	37	0	49	31
5	bucis	1	406.817	1		1	2		0	18									4	0		1	0	1	0	1	0	93	1		0			60	67	71	48	69	45
5	bucis	1	406.817	1		1	2		0	18									5	1		3	0	1	1	0	1	49	1		0			56.6	68	100	0	52	63
5	bucis	1	406.817	1		1	2		0	18									6	1		1	0	1	1	0	1	9	3		1			40.6	23	38	47	37	58
5	bucis	1	406.817	1		1	2		0	18									7	0		10	0	3	2	0	0	45	1		0			67.8	71	87	50	59	72
5	bucis	1	406.817	1		1	2		0	18									8	0		3	0	1	1	1	0	57	1		0			73.6	79	81	58	62	88
5	bucis	1	406.817	1		1	2		0	18									9	0		6	0	1	1	0	1	29	1		0			74	61	100	73	67	69
5	bucis	1	406.817	1		1	2		0	18									10	1		6	0	1	1	0	1	8	2		1			39.8	39	55	32	37	36
5	bucis	1	406.817	1		1	2		0	18									11	0		9	0	1	0	1	0	25	2		1			50	47	60	48	45	50
5	bucis	1	406.817	1		1	2		0	18									12	1		9	0	1	1	0	1	13	2		1			42.8	38	51	47	41	37
6	Krest	1	463.233	1		2	7		35	65									1	1		10	0	3	3	0	1	79	1		0			66	71	76	52	63	66
6	Krest	1	463.233	1		2	7		35	65									2	0		7	0	1	1	0	1	43	2		1			53.8	51	65	36	60	57
6	Krest	1	463.233	1		2	7		35	65									3	1		7	0	1	1	0	1	16	3		1			41	41	54	31	39	40
6	Krest	1	463.233	1		2	7		35	65									4	0		1	0	1	1	0	1	26	2		1			42.6	29	38	29	62	55
6	Krest	1	463.233	1		2	7		35	65									5	1		3	0	1	1	0	1	19	2		1			39.4	43	57	12	41	44
6	Krest	1	463.233	1		2	7		35	65									6	1		1	0	1	1	0	1	6	3		1			29.2	33	42	23	27	21
6	Krest	1	463.233	1		2	7		35	65									7	0		10	0	3	1	0	0	75	1		0			66.8	77	50	64	75	68
6	Krest	1	463.233	1		2	7		35	65									8	0		3	0	1	1	1	0	45	1		0			58.4	32	69	59	72	60
6	Krest	1	463.233	1		2	7		35	65									9	0		6	0	1	1	0	1	56	1		0			67	61	45	54	100	75
6	Krest	1	463.233	1		2	7		35	65									10	1		6	0	1	0	1	0	12	3		1			39	34	73	22	34	32
6	Krest	1	463.233	1		2	7		35	65									11	0		9	0	1	0	1	0	7	3		1			26.4	28	32	23	27	22
6	Krest	1	463.233	1		2	7		35	65									12	1		9	0	1	1	0	1	20	2		1			34.2	32	50	28	30	31
7	ubmdi	1	441.383	0		2	9		5	26									1	0		9	0	1	0	1	0	10	3		1			11	25	18	0	8	4
7	ubmdi	1	441.383	0		2	9		5	26									2	0		7	0	1	0	2	0	43	2		1			15	25	13	19	8	12
7	ubmdi	1	441.383	0		2	9		5	26									3	1		1	0	1	1	0	1	25	3		1			7	3	3	0	20	8
7	ubmdi	1	441.383	0		2	9		5	26									4	1		9	0	1	1	0	1	18	3		1			7	9	9	0	13	6
7	ubmdi	1	441.383	0		2	9		5	26									5				0								0
7	ubmdi	1	441.383	0		2	9		5	26									6	1		3	0	1	1	0	1	14	3		1			6	0	7	0	13	8
7	ubmdi	1	441.383	0		2	9		5	26									7	0		1	0	1	1	0	1	40	3		1			11	9	10	18	8	11
7	ubmdi	1	441.383	0		2	9		5	26									8	0		3	0	1	1	1	0	42	2		1			31	41	39	15	26	33
7	ubmdi	1	441.383	0		2	9		5	26									9	1		7	0	1	1	0	1	25	2		1			14	15	8	23	13	10
7	ubmdi	1	441.383	0		2	9		5	26									10
7	ubmdi	1	441.383	0		2	9		5	26									11
7	ubmdi	1	441.383	0		2	9		5	26									12
8	radur	1	523.667	1		2	7		50	50									1	0		9	0	1	0	1	0	49	3		1			58.2	51	71	44	62	63
8	radur	1	523.667	1		2	7		50	50									2	0		7	0	1	0	2	0	64	2		1			52.8	51	60	41	52	60
8	radur	1	523.667	1		2	7		50	50									3	1		1	0	1	1	0	1	25	3		1			20.4	20	15	26	19	22
8	radur	1	523.667	1		2	7		50	50									4	1		9	0	1	1	0	1	76	3		1			53	75	45	42	52	51
8	radur	1	523.667	1		2	7		50	50									5				0								0
8	radur	1	523.667	1		2	7		50	50									6	1		3	0	1	0	0	1	15	2		1			36.4	23	46	28	50	35
8	radur	1	523.667	1		2	7		50	50									7	0		1	0	1	0	1	0	62	2		1			46.8	43	46	43	50	52
8	radur	1	523.667	1		2	7		50	50									8	0		3	0	1	1	1	0	38	2		1			54.2	59	60	43	64	45
8	radur	1	523.667	1		2	7		50	50									9	1		7	0	1	1	0	1	15	3		1			16.8	14	49	0	16	5
8	radur	1	523.667	1		2	7		50	50									10
8	radur	1	523.667	1		2	7		50	50									11
8	radur	1	523.667	1		2	7		50	50									12
9	mahof	1	561.65	0		1	3		15	30									1	0		9	0	1	0	1	0	14	2		1			46.4	42	35	62	55	38
9	mahof	1	561.65	0		1	3		15	30									2	0		7	0	1	0	1	0	22	3		1			41	27	51	51	39	37
9	mahof	1	561.65	0		1	3		15	30									3	1		1	0	1	1	0	1	19	2		1			44	57	23	50	51	39
9	mahof	1	561.65	0		1	3		15	30									4	1		9	0	1	1	0	1	10	3		1			31.4	25	37	31	36	28
9	mahof	1	561.65	0		1	3		15	30									5				0								0
9	mahof	1	561.65	0		1	3		15	30									6	1		3	0	1	1	0	1	25	2		1			30.8	36	32	28	32	26
9	mahof	1	561.65	0		1	3		15	30									7	0		1	0	1	0	2	0	22	2		1			41.6	31	42	68	36	31
9	mahof	1	561.65	0		1	3		15	30									8	0		3	0	1	1	2	0	38	1		0			53.2	64	51	63	50	38
9	mahof	1	561.65	0		1	3		15	30									9	1		7	0	1	1	1	0	17	2		1			34.2	29	27	46	33	36
9	mahof	1	561.65	0		1	3		15	30									10
9	mahof	1	561.65	0		1	3		15	30									11
9	mahof	1	561.65	0		1	3		15	30									12
10	schach	1	296.55	0		2	11		50	90									1	0		9	0	1	0	1	0	26	3		1			27.6	28	35	12	28	35
10	schach	1	296.55	0		2	11		50	90									2	0		7	0	1	1	0	1	17	3		1			29.2	31	31	15	31	38
10	schach	1	296.55	0		2	11		50	90									3	1		1	0	1	1	0	1	11	3		1			2	1	4	0	3	2
10	schach	1	296.55	0		2	11		50	90									4	1		9	0	1	1	0	1	15	3		1			1.4	1	2	0	0	4
10	schach	1	296.55	0		2	11		50	90									5				0								0
10	schach	1	296.55	0		2	11		50	90									6	1		3	0	1	1	0	1	11	3		1			1.8	3	3	0	1	2
10	schach	1	296.55	0		2	11		50	90									7	0		1	0	1	1	0	1	21	3		1			3.6	2	2	0	8	6
10	schach	1	296.55	0		2	11		50	90									8	0		3	0	1	1	2	0	22	2		1			20.4	19	23	16	23	21
10	schach	1	296.55	0		2	11		50	90									9	1		7	0	1	1	0	1	16	3		1			2	2	2	0	4	2
10	schach	1	296.55	0		2	11		50	90									10
10	schach	1	296.55	0		2	11		50	90									11
10	schach	1	296.55	0		2	11		50	90									12
11	varth	1	251.467	0		1	0		0	5									1	0		9	0	1	0	1	0	30	1		0			77	82	81	82	62	78
11	varth	1	251.467	0		1	0		0	5									2	0		7	0	1	0	1	0	71	0		0			72.2	69	58	89	58	87
11	varth	1	251.467	0		1	0		0	5									3	1		1	0	1	1	0	1	9	2		1			28.4	43	31	32	15	21
11	varth	1	251.467	0		1	0		0	5									4	1		9	0	1	1	0	1	9	1		0			38	37	31	48	43	31
11	varth	1	251.467	0		1	0		0	5									5				0								0
11	varth	1	251.467	0		1	0		0	5									6	1		3	0	1	1	0	1	15	3		1			21	30	11	26	22	16
11	varth	1	251.467	0		1	0		0	5									7	0		1	0	1	1	0	1	81	0		0			85.4	85	87	97	72	86
11	varth	1	251.467	0		1	0		0	5									8	0		3	0	1	1	1	0	69	0		0			81.2	82	85	95	56	88
11	varth	1	251.467	0		1	0		0	5									9	1		7	0	1	1	0	1	12	2		1			18.6	23	23	5	25	17
11	varth	1	251.467	0		1	0		0	5									10
11	varth	1	251.467	0		1	0		0	5									11
11	varth	1	251.467	0		1	0		0	5									12
12	heeje	1	266	1		2	10		73	75									1	0		9	0	1	0	1	0	25	3		1			55.2	79	49	27	71	50
12	heeje	1	266	1		2	10		73	75									2	0		7	0	1	0	1	0	47	2		1			62.6	73	74	25	73	68
12	heeje	1	266	1		2	10		73	75									3	1		1	0	1	1	0	1	12	3		1			48.6	49	47	49	50	48
12	heeje	1	266	1		2	10		73	75									4	1		9	0	1	1	0	1	22	3		1			50.6	52	51	51	50	49
12	heeje	1	266	1		2	10		73	75									5	1		10	0	3	3	0	1	24	3		1			58	77	65	49	49	52
12	heeje	1	266	1		2	10		73	75									6	1		3	0	1	1	0	1	28	2		1			57.6	74	75	26	62	51
12	heeje	1	266	1		2	10		73	75									7	0		1	0	1	0	2	0	109	2		1			71.4	78	81	52	71	75
12	heeje	1	266	1		2	10		73	75									8	0		3	0	1	1	1	0	39	2		1			54.8	69	51	38	49	67
12	heeje	1	266	1		2	10		73	75									9	1		7	0	1	1	0	1	16	2		1			45.8	53	47	31	48	50
12	heeje	1	266	1		2	10		73	75									10	0		10	0	3	2	1	0	34	3		1			61	70	65	40	64	65
12	heeje	1	266	1		2	10		73	75									11
12	heeje	1	266	1		2	10		73	75									12
13	fehva	1	558.567	1		1	0		0	0									1	1		9	0	1	1	0	1	7	2		1			36	35	25	62	30	26
13	fehva	1	558.567	1		1	0		0	0									2	1		5	0	1	1	0	1	18	2		1			32	31	33	24	37	37
13	fehva	1	558.567	1		1	0		0	0									3	1		8	0	1	1	0	1	5	2		1			18.2	11	15	34	9	22
13	fehva	1	558.567	1		1	0		0	0									4	0		2	0	1	0	1	0	18	1		0			53	38	37	79	56	55
13	fehva	1	558.567	1		1	0		0	0									5	0		11	0	3	3	0	1	58	0		0			78.2	83	67	92	83	66
13	fehva	1	558.567	1		1	0		0	0									6	1		11	0	3	3	0	1	33	1		0			38.4	34	43	59	28	28
13	fehva	1	558.567	1		1	0		0	0									7	1		4	0	1	1	0	1	8	2		1			32.2	19	12	85	18	27
13	fehva	1	558.567	1		1	0		0	0									8	0		8	0	1	1	0	1	55	0		0			75	86	73	85	75	56
13	fehva	1	558.567	1		1	0		0	0									9	0		4	0	1	0	2	0	63	0		0			75.2	85	58	88	75	70
13	fehva	1	558.567	1		1	0		0	0									10	0		5	0	1	1	0	1	70	0		0			77.4	83	69	90	75	70
13	fehva	1	558.567	1		1	0		0	0									11	0		9	0	1	0	1	0	6	1		0			64.8	73	57	72	64	58
13	fehva	1	558.567	1		1	0		0	0									12	1		2	0	1	1	0	1	5	2		1			26	10	19	27	20	54
14	jb	1	483.033	0		3	29		1	1									1	1		9	0	1	1	0	1	15	2		1			55	68	100	31	26	50
14	jb	1	483.033	0		3	29		1	1									2	1		5	0	1	1	0	1	21	2		1			50.8	64	40	31	66	53
14	jb	1	483.033	0		3	29		1	1									3	1		8	0	1	1	0	1	22	3		1			48.6	51	62	25	48	57
14	jb	1	483.033	0		3	29		1	1									4	0		2	0	1	0	1	0	40	3		1			48.4	62	37	44	50	49
14	jb	1	483.033	0		3	29		1	1									5	0		11	0	3	3	0	1	60	1		0			74.6	75	100	67	68	63
14	jb	1	483.033	0		3	29		1	1									6	1		11	0	3	3	0	1	37	2		1			47.8	50	38	48	62	41
14	jb	1	483.033	0		3	29		1	1									7	1		4	0	1	1	0	1	20	2		1			45	59	51	26	39	51
14	jb	1	483.033	0		3	29		1	1									8	0		8	0	1	0	1	0	49	1		0			61	84	41	50	58	73
14	jb	1	483.033	0		3	29		1	1									9	0		4	0	1	1	3	0	31	1		0			57	66	40	65	57	59
14	jb	1	483.033	0		3	29		1	1									10	0		5	0	1	0	1	0	27	1		0			65	61	100	58	48	56
14	jb	1	483.033	0		3	29		1	1									11	0		9	0	1	0	2	0	19	1		0			58	66	42	65	65	51
14	jb	1	483.033	0		3	29		1	1									12	1		2	0	1	1	0	1	11	3		1			26	28	31	13	29	30
15	sffan	1	206.517	1		1	1		8	17									1	1		9	0	1	1	0	1	22	2		1			49.8	48	100	45	5	51
15	sffan	1	206.517	1		1	1		8	17									2	1		5	0	1	1	0	1	21	1		0			72.4	48	100	69	76	69
15	sffan	1	206.517	1		1	1		8	17									3	1		8	0	1	1	0	1	20	1		0			70.2	65	85	77	60	64
15	sffan	1	206.517	1		1	1		8	17									4	0		2	0	1	0	1	0	35	0		0			60.8	65	72	0	86	81
15	sffan	1	206.517	1		1	1		8	17									5	0		11	0	3	3	0	1	32	0		0			87.8	75	100	77	100	87
15	sffan	1	206.517	1		1	1		8	17									6	1		11	0	3	3	0	1	21	2		1			54	51	50	18	100	51
15	sffan	1	206.517	1		1	1		8	17									7	1		4	0	1	1	0	1	15	2		1			57.8	43	100	0	100	46
15	sffan	1	206.517	1		1	1		8	17									8	0		8	0	1	1	0	1	7	1		0			51.6	49	74	0	70	65
15	sffan	1	206.517	1		1	1		8	17									9	0		4	0	1	0	1	0	22	0		0			63	69	67	95	13	71
15	sffan	1	206.517	1		1	1		8	17									10	0		5	0	1	0	1	0	5	1		0			73.6	76	100	95	9	88
15	sffan	1	206.517	1		1	1		8	17									11	0		9	0	1	0	1	0	26	0		0			87.2	100	100	100	47	89
15	sffan	1	206.517	1		1	1		8	17									12	1		2	0	1	1	0	1	8	2		1			59.4	51	100	31	51	64
16	hanmi	1	253.717	0		2	8		40	80									1	1		9	0	1	1	1	0	44	3		1			27.6	13	20	75	12	18
16	hanmi	1	253.717	0		2	8		40	80									2	1		5	0	1	1	0	1	47	2		1			35.4	30	34	24	51	38
16	hanmi	1	253.717	0		2	8		40	80									3	1		8	0	1	1	0	1	9	3		1			1.8	3	4	0	2	0
16	hanmi	1	253.717	0		2	8		40	80									4	0		2	0	1	1	0	1	18	3		1			1.6	4	1	0	1	2
16	hanmi	1	253.717	0		2	8		40	80									5	0		11	0	3	2	0	0	25	2		1			35.6	28	28	75	25	22
16	hanmi	1	253.717	0		2	8		40	80									6	1		11	0	3	3	0	1	19	3		1			8.4	2	1	13	16	10
16	hanmi	1	253.717	0		2	8		40	80									7	1		4	0	1	1	1	0	18	2		1			23.2	4	39	18	50	5
16	hanmi	1	253.717	0		2	8		40	80									8	0		8	0	1	1	0	1	8	3		1			7.4	4	0	1	29	3
16	hanmi	1	253.717	0		2	8		40	80									9	0		4	0	1	1	0	1	24	2		1			21.8	22	14	24	28	21
16	hanmi	1	253.717	0		2	8		40	80									10	0		5	0	1	0	1	0	68	1		0			54.6	51	16	76	62	68
16	hanmi	1	253.717	0		2	8		40	80									11	0		9	0	1	0	1	0	11	3		1			9.4	7	6	12	13	9
16	hanmi	1	253.717	0		2	8		40	80									12	1		2	0	1	1	0	1	9	3		1			9.2	1	29	3	8	5
17	srbsu	1	295.833	1		1	1		20	15									1	1		9	0	1	1	0	1	14	3		1			43.8	49	34	17	51	68
17	srbsu	1	295.833	1		1	1		20	15									2	1		5	0	1	1	0	1	20	2		1			66.4	78	50	65	73	66
17	srbsu	1	295.833	1		1	1		20	15									3	1		8	0	1	1	0	1	10	2		1			38.2	51	32	25	48	35
17	srbsu	1	295.833	1		1	1		20	15									4	0		2	0	1	0	1	0	13	2		1			69.6	77	75	52	73	71
17	srbsu	1	295.833	1		1	1		20	15									5	0		11	0	3	3	0	1	44	1		0			79	82	80	70	80	83
17	srbsu	1	295.833	1		1	1		20	15									6	1		11	0	3	3	0	1	20	1		0			44.8	27	51	64	48	34
17	srbsu	1	295.833	1		1	1		20	15									7	1		4	0	1	1	0	1	23	2		1			52.6	38	53	53	67	52
17	srbsu	1	295.833	1		1	1		20	15									8	0		8	0	1	1	0	1	11	2		1			59.6	67	51	51	65	64
17	srbsu	1	295.833	1		1	1		20	15									9	0		4	0	1	1	3	0	43	0		0			80	81	76	83	86	74
17	srbsu	1	295.833	1		1	1		20	15									10	0		5	0	1	0	1	0	27	1		0			78.8	78	75	79	87	75
17	srbsu	1	295.833	1		1	1		20	15									11	0		9	0	1	0	1	0	81	0		0			93.6	100	100	91	91	86
17	srbsu	1	295.833	1		1	1		20	15									12	1		2	0	1	1	0	1	16	3		1			29	27	20	14	25	59
18	mulma	1	78.1833	0		1	2		12	30									1	1		9	0	1	1	0	1	9	2		1			71.6	81	100	46	67	64
18	mulma	1	78.1833	0		1	2		12	30									2	1		5	0	1	1	0	1	9	2		1			68.6	74	78	49	71	71
18	mulma	1	78.1833	0		1	2		12	30									3	1		8	0	1	1	0	1	8	3		1			57.6	51	64	39	68	66
18	mulma	1	78.1833	0		1	2		12	30									4	0		2	0	1	1	0	1	8	2		1			43.8	50	62	14	42	51
18	mulma	1	78.1833	0		1	2		12	30									5	0		11	0	3	1	0	0	10	2		1			50	49	67	23	45	66
18	mulma	1	78.1833	0		1	2		12	30									6	1		11	0	3	2	0	0	12	1		0			75.6	82	78	71	80	67
18	mulma	1	78.1833	0		1	2		12	30									7	1		4	0	1	1	0	1	10	2		1			53	59	70	36	48	52
18	mulma	1	78.1833	0		1	2		12	30									8	0		8	0	1	1	0	1	17	1		0			76.8	72	70	85	73	84
18	mulma	1	78.1833	0		1	2		12	30									9	0		4	0	1	1	0	1	43	0		0			95.4	100	100	91	86	100
18	mulma	1	78.1833	0		1	2		12	30									10	0		5	0	1	0	1	0	21	1		0			79.4	67	83	61	100	86
18	mulma	1	78.1833	0		1	2		12	30									11	0		9	0	1	0	1	0	12	2		1			73.6	68	100	49	72	79
18	mulma	1	78.1833	0		1	2		12	30									12	1		2	0	1	1	0	1	6	2		1			57.6	63	48	48	68	61
19	Meyes	1	267	1		2	13		100	80									1	1		9	0	1	1	0	1	11	3		1			33.6	22	34	31	49	32
19	Meyes	1	267	1		2	13		100	80									2	1		5	0	1	1	0	1	8	2		1			55	68	77	46	32	51
19	Meyes	1	267	1		2	13		100	80									3	1		8	0	1	1	0	1	10	3		1			22.4	28	33	0	25	26
19	Meyes	1	267	1		2	13		100	80									4	0		2	0	1	1	0	1	10	3		1			53.8	67	50	47	54	51
19	Meyes	1	267	1		2	13		100	80									5	0		11	0	3	3	0	1	40	2		1			57.8	77	50	49	63	50
19	Meyes	1	267	1		2	13		100	80									6	1		11	0	3	3	0	1	21	3		1			29.8	51	0	20	45	33
19	Meyes	1	267	1		2	13		100	80									7	1		4	0	1	1	0	1	9	3		1			22.2	30	6	19	25	31
19	Meyes	1	267	1		2	13		100	80									8	0		8	0	1	1	0	1	14	2		1			50.6	51	49	24	79	50
19	Meyes	1	267	1		2	13		100	80									9	0		4	0	1	0	1	0	9	2		1			54.2	36	33	70	80	52
19	Meyes	1	267	1		2	13		100	80									10	0		5	0	1	1	2	0	38	1		0			56	71	52	50	34	73
19	Meyes	1	267	1		2	13		100	80									11	0		9	0	1	1	1	0	11	2		1			44.2	59	35	31	44	52
19	Meyes	1	267	1		2	13		100	80									12	1		2	0	1	1	0	1	6	3		1			22.4	27	30	0	21	34
20	Grogs	1	305	1		1	3		12	10									1	1		9	0	1	1	0	1	46	1		0			52.4	64	23	73	52	50
20	Grogs	1	305	1		1	3		12	10									2	1		5	0	1	1	0	1	23	1		0			53	42	40	65	62	54
20	Grogs	1	305	1		1	3		12	10									3	1		8	0	1	1	0	1	16	1		0			42.4	50	36	60	27	39
20	Grogs	1	305	1		1	3		12	10									4	0		2	0	1	0	1	0	10	1		0			30	21	25	56	22	26
20	Grogs	1	305	1		1	3		12	10									5	0		11	0	3	2	0	0	40	1		0			46.2	64	22	69	54	22
20	Grogs	1	305	1		1	3		12	10									6	1		11	0	3	3	0	1	27	1		0			46.2	59	21	67	58	26
20	Grogs	1	305	1		1	3		12	10									7	1		4	0	1	1	0	1	16	2		1			29	47	24	0	51	23
20	Grogs	1	305	1		1	3		12	10									8	0		8	0	1	1	0	1	16	1		0			48.8	62	26	78	59	19
20	Grogs	1	305	1		1	3		12	10									9	0		4	0	1	0	1	0	56	1		0			51.6	74	19	77	64	24
20	Grogs	1	305	1		1	3		12	10									10	0		5	0	1	0	1	0	15	1		0			49	57	26	75	60	27
20	Grogs	1	305	1		1	3		12	10									11	0		9	0	1	0	1	0	33	1		0			50.2	67	24	83	47	30
20	Grogs	1	305	1		1	3		12	10									12	1		2	0	1	1	0	1	14	1		0			40.6	29	21	77	53	23
21	Sndti	1	337	0		1	0		0	10									1	1		9	0	1	1	0	1	23	3		1			33.2	15	51	24	49	27
21	Sndti	1	337	0		1	0		0	10									2	1		5	0	1	1	0	1	41	2		1			45	51	38	31	52	52
21	Sndti	1	337	0		1	0		0	10									3	1		8	0	1	1	0	1	38	3		1			37.6	36	39	30	46	37
21	Sndti	1	337	0		1	0		0	10									4	0		2	0	1	1	0	1	58	0		0			56.8	75	50	69	50	40
21	Sndti	1	337	0		1	0		0	10									5	0		11	0	3	0	1	0	102	0		0			68	65	70	69	72	64
21	Sndti	1	337	0		1	0		0	10									6	1		11	0	3	2	0	0	23	3		1			27.8	21	27	21	36	34
21	Sndti	1	337	0		1	0		0	10									7	1		4	0	1	1	0	1	14	3		1			25.2	24	27	23	29	23
21	Sndti	1	337	0		1	0		0	10									8	0		8	0	1	1	0	1	45	2		1			44.6	56	38	21	63	45
21	Sndti	1	337	0		1	0		0	10									9	0		4	0	1	0	1	0	66	1		0			59.6	66	53	69	59	51
21	Sndti	1	337	0		1	0		0	10									10	0		5	0	1	1	0	1	28	2		1			47.6	53	50	49	44	42
21	Sndti	1	337	0		1	0		0	10									11	0		9	0	1	0	1	0	86	0		0			63.6	56	57	89	64	52
21	Sndti	1	337	0		1	0		0	10									12	1		2	0	1	1	0	1	12	3		1			25.2	25	25	20	29	27
22	Weibm	1	474	0		1	3		20	29									1	1		9	0	1	1	0	1	15	2		1			36.8	28	58	32	29	37
22	Weibm	1	474	0		1	3		20	29									2	1		5	0	1	1	0	1	24	2		1			53	50	79	26	49	62
22	Weibm	1	474	0		1	3		20	29									3	1		8	0	1	1	0	1	21	2		1			44.6	37	68	27	50	41
22	Weibm	1	474	0		1	3		20	29									4	0		2	0	1	1	0	1	46	1		0			57.6	60	63	35	69	61
22	Weibm	1	474	0		1	3		20	29									5	0		11	0	3	3	0	1	48	2		1			69.2	79	69	59	70	69
22	Weibm	1	474	0		1	3		20	29									6	1		11	0	3	3	0	1	28	2		1			45.8	41	46	56	42	44
22	Weibm	1	474	0		1	3		20	29									7	1		4	0	1	1	0	1	15	2		1			48.4	39	72	32	60	39
22	Weibm	1	474	0		1	3		20	29									8	0		8	0	1	1	0	1	22	2		1			51.2	51	66	34	58	47
22	Weibm	1	474	0		1	3		20	29									9	0		4	0	1	1	1	0	39	1		0			66.6	66	65	64	69	69
22	Weibm	1	474	0		1	3		20	29									10	0		5	0	1	1	0	1	49	1		0			62.6	67	65	59	62	60
22	Weibm	1	474	0		1	3		20	29									11	0		9	0	1	0	1	0	21	2		1			58	62	61	51	61	55
22	Weibm	1	474	0		1	3		20	29									12	1		2	0	1	1	0	1	10	2		1			46	41	41	59	45	44
23	Schbo	1	230	0		1	3		100	60									1	1		9	0	1	1	0	1	11	2		1			41.4	47	52	24	50	34
23	Schbo	1	230	0		1	3		100	60									2	1		5	0	1	1	0	1	14	2		1			50	51	41	32	87	37
23	Schbo	1	230	0		1	3		100	60									3	1		8	0	1	1	0	1	9	2		1			28	34	38	23	24	21
23	Schbo	1	230	0		1	3		100	60									4	0		2	0	1	1	0	1	12	2		1			27.4	30	30	23	25	29
23	Schbo	1	230	0		1	3		100	60									5	0		11	0	3	2	0	0	67	1		0			52	68	52	39	50	51
23	Schbo	1	230	0		1	3		100	60									6	1		11	0	3	3	0	1	20	2		1			40.6	39	33	54	37	40
23	Schbo	1	230	0		1	3		100	60									7	1		4	0	1	1	0	1	9	2		1			31	40	35	30	24	26
23	Schbo	1	230	0		1	3		100	60									8	0		8	0	1	1	0	1	5	3		1			22.2	22	20	19	25	25
23	Schbo	1	230	0		1	3		100	60									9	0		4	0	1	0	1	0	25	2		1			45	33	60	63	32	37
23	Schbo	1	230	0		1	3		100	60									10	0		5	0	1	1	0	1	15	2		1			29.6	32	34	27	26	29
23	Schbo	1	230	0		1	3		100	60									11	0		9	0	1	0	1	0	28	2		1			39.6	39	41	40	42	36
23	Schbo	1	230	0		1	3		100	60									12	1		2	0	1	1	0	1	6	2		1			36.8	40	39	26	36	43
24	Schlma	1	272	0		3	14		77	81									1	1		9	0	1	1	0	1	7	3		1			20.8	24	49	18	10	3
24	Schlma	1	272	0		3	14		77	81									2	1		5	0	1	1	0	1	12	3		1			18	6	52	15	6	12
24	Schlma	1	272	0		3	14		77	81									3	1		8	0	1	1	0	1	12	3		1			12.4	2	51	0	2	7
24	Schlma	1	272	0		3	14		77	81									4	0		2	0	1	1	0	1	19	3		1			32.6	69	7	17	67	3
24	Schlma	1	272	0		3	14		77	81									5	0		11	0	3	1	0	0	10	3		1			29.2	50	50	12	24	10
24	Schlma	1	272	0		3	14		77	81									6	1		11	0	3	3	0	1	14	3		1			21.2	25	50	0	23	8
24	Schlma	1	272	0		3	14		77	81									7	1		4	0	1	1	0	1	6	3		1			11.8	1	52	0	3	3
24	Schlma	1	272	0		3	14		77	81									8	0		8	0	1	1	0	1	25	2		1			40.4	48	48	25	51	30
24	Schlma	1	272	0		3	14		77	81									9	0		4	0	1	0	1	0	18	2		1			47.4	73	28	32	78	26
24	Schlma	1	272	0		3	14		77	81									10	0		5	0	1	0	1	0	56	1		0			65	92	47	54	85	47
24	Schlma	1	272	0		3	14		77	81									11	0		9	0	1	0	2	0	48	1		0			64.8	77	47	51	100	49
24	Schlma	1	272	0		3	14		77	81									12	1		2	0	1	1	0	1	5	3		1			16.2	11	45	0	0	25
25	kroia	1	470.633	0		1	0		0	4									1	0		4	0	1	0	1	0	45	1		0			51.4	74	40	81	28	34
25	kroia	1	470.633	0		1	0		0	4									2	0		9	0	1	0	1	0	76	0		0			78.8	89	58	97	70	80
25	kroia	1	470.633	0		1	0		0	4									3	1		5	0	1	1	0	1	32	1		0			46.6	59	41	65	34	34
25	kroia	1	470.633	0		1	0		0	4									4	1		9	0	1	1	0	1	84	1		0			65	70	59	66	67	63
25	kroia	1	470.633	0		1	0		0	4									5	1		4	0	1	1	0	1	17	2		1			39.4	34	41	49	38	35
25	kroia	1	470.633	0		1	0		0	4									6	0		11	0	3	3	0	1	34	0		0			79.8	92	71	92	80	64
25	kroia	1	470.633	0		1	0		0	4									7	1		8	0	1	1	0	1	36	1		0			40.4	39	33	37	47	46
25	kroia	1	470.633	0		1	0		0	4									8	0		5	0	1	0	1	0	43	0		0			67.2	72	42	82	69	71
25	kroia	1	470.633	0		1	0		0	4									9	0		2	0	1	0	1	0	30	0		0			55.6	70	38	86	42	42
25	kroia	1	470.633	0		1	0		0	4									10	1		2	0	1	1	0	1	14	2		1			32.8	29	33	36	31	35
25	kroia	1	470.633	0		1	0		0	4									11	1		11	0	3	3	0	1	43	1		0			53.6	58	47	60	56	47
25	kroia	1	470.633	0		1	0		0	4									12	0		8	0	1	1	0	1	34	0		0			68.4	76	48	68	81	69
26	kasea	1	417.983	0		1	4		40	90									1	0		4	0	1	1	0	1	20	2		1			50.8	83	21	19	100	31
26	kasea	1	417.983	0		1	4		40	90									2	0		9	0	1	0	1	0	6	3		1			8.4	8	10	9	9	6
26	kasea	1	417.983	0		1	4		40	90									3	1		5	0	1	1	0	1	9	3		1			6.8	9	12	0	7	6
26	kasea	1	417.983	0		1	4		40	90									4	1		9	0	1	1	0	1	5	3		1			2.4	2	4	0	3	3
26	kasea	1	417.983	0		1	4		40	90									5	1		4	0	1	1	0	1	7	3		1			2.8	3	5	0	5	1
26	kasea	1	417.983	0		1	4		40	90									6	0		11	0	3	3	0	1	19	2		1			38.2	58	36	21	50	26
26	kasea	1	417.983	0		1	4		40	90									7	1		8	0	1	1	0	1	8	3		1			1.4	2	1	0	3	1
26	kasea	1	417.983	0		1	4		40	90									8	0		5	0	1	1	1	0	13	3		1			20.8	19	18	14	31	22
26	kasea	1	417.983	0		1	4		40	90									9	0		2	0	1	1	0	1	7	3		1			2.4	3	3	0	4	2
26	kasea	1	417.983	0		1	4		40	90									10	1		2	0	1	1	0	1	4	3		1			1.8	0	3	0	3	3
26	kasea	1	417.983	0		1	4		40	90									11	1		11	0	3	3	1	0	11	3		1			5.4	12	12	0	3	0
26	kasea	1	417.983	0		1	4		40	90									12	0		8	0	1	1	0	1	10	3		1			1.2	1	1	0	2	2
27	adma	1	413	0		2	13		40	68									1	0		4	0	1	1	0	1	19	1		0			23.6	30	12	54	17	5
27	adma	1	413	0		2	13		40	68									2	0		9	0	1	0	1	0	7	3		1			7	3	3	15	6	8
27	adma	1	413	0		2	13		40	68									3	1		5	0	1	1	1	0	27	2		1			42	62	5	71	39	33
27	adma	1	413	0		2	13		40	68									4	1		9	0	1	1	0	1	8	3		1			2.8	3	4	0	4	3
27	adma	1	413	0		2	13		40	68									5	1		4	0	1	1	0	1	10	3		1			2.4	4	3	0	2	3
27	adma	1	413	0		2	13		40	68									6	0		11	0	3	3	0	1	19	2		1			30.4	61	8	39	27	17
27	adma	1	413	0		2	13		40	68									7	1		8	0	1	1	0	1	15	3		1			21.4	45	7	0	30	25
27	adma	1	413	0		2	13		40	68									8	0		5	0	1	1	0	1	12	2		1			28	49	7	62	5	17
27	adma	1	413	0		2	13		40	68									9	0		2	0	1	0	1	0	11	3		1			7.6	9	11	14	2	2
27	adma	1	413	0		2	13		40	68									10	1		2	0	1	1	0	1	9	3		1			6.8	9	5	11	4	5
27	adma	1	413	0		2	13		40	68									11	1		11	0	3	3	0	1	15	3		1			12.4	19	2	12	8	21
27	adma	1	413	0		2	13		40	68									12	0		8	0	1	1	0	1	15	3		1			12	28	5	11	8	8
28	gutli	1	163	1		2	6		8	15									1	0		4	0	1	1	2	0	60	0		0			89	83	96	77	91	98
28	gutli	1	163	1		2	6		8	15									2	0		9	0	1	0	1	0	16	0		0			87.6	92	79	86	81	100
28	gutli	1	163	1		2	6		8	15									3	1		5	0	1	1	1	0	31	1		0			56.8	60	50	64	60	50
28	gutli	1	163	1		2	6		8	15									4	1		9	0	1	1	0	1	11	2		1			30.6	6	86	21	21	19
28	gutli	1	163	1		2	6		8	15									5	1		4	0	1	1	0	1	17	1		0			35.4	19	25	64	33	36
28	gutli	1	163	1		2	6		8	15									6	0		11	0	3	3	0	1	19	1		0			58.6	37	70	47	72	67
28	gutli	1	163	1		2	6		8	15									7	1		8	0	1	1	0	1	10	2		1			36.4	9	65	33	56	19
28	gutli	1	163	1		2	6		8	15									8	0		5	0	1	1	2	0	30	0		0			71	71	63	82	70	69
28	gutli	1	163	1		2	6		8	15									9	0		2	0	1	1	0	1	16	1		0			71	78	57	75	70	75
28	gutli	1	163	1		2	6		8	15									10	1		2	0	1	1	0	1	8	2		1			31.8	30	67	24	17	21
28	gutli	1	163	1		2	6		8	15									11	1		11	0	3	3	0	1	16	2		1			20.4	19	23	22	21	17
28	gutli	1	163	1		2	6		8	15									12	0		8	0	1	1	0	1	8	2		1			45.6	32	24	33	71	68
29	feuja	1	496.267	1		2	8		30	63									1	0		4	0	1	1	0	1	36	2		1			48.6	53	41	49	49	51
29	feuja	1	496.267	1		2	8		30	63									2	0		9	0	1	0	1	0	23	2		1			50	41	53	50	55	51
29	feuja	1	496.267	1		2	8		30	63									3	1		5	0	1	1	0	1	16	3		1			26.2	28	32	22	26	23
29	feuja	1	496.267	1		2	8		30	63									4	1		9	0	1	1	0	1	21	3		1			22	16	20	19	29	26
29	feuja	1	496.267	1		2	8		30	63									5	1		4	0	1	1	0	1	20	3		1			27	29	27	25	26	28
29	feuja	1	496.267	1		2	8		30	63									6	0		11	0	3	2	0	0	29	2		1			39.6	44	41	32	42	39
29	feuja	1	496.267	1		2	8		30	63									7	1		8	0	1	1	0	1	10	3		1			31.6	11	62	29	32	24
29	feuja	1	496.267	1		2	8		30	63									8	0		5	0	1	0	1	0	14	3		1			30	31	34	30	32	23
29	feuja	1	496.267	1		2	8		30	63									9	0		2	0	1	1	0	1	8	3		1			49.4	35	39	33	100	40
29	feuja	1	496.267	1		2	8		30	63									10	1		2	0	1	1	0	1	5	3		1			19.6	21	22	18	21	16
29	feuja	1	496.267	1		2	8		30	63									11	1		11	0	3	3	0	1	28	2		1			43.8	36	43	31	71	38
29	feuja	1	496.267	1		2	8		30	63									12	0		8	0	1	1	0	1	9	3		1			29.6	22	29	30	32	35
30	fmoe	1	571.883	1		2	13		54	81									1	0		4	0	1	0	1	0	23	1		0			67	69	70	55	64	77
30	fmoe	1	571.883	1		2	13		54	81									2	0		9	0	1	0	1	0	10	3		1			47.4	33	58	41	47	58
30	fmoe	1	571.883	1		2	13		54	81									3	1		5	0	1	1	0	1	16	2		1			50.2	49	65	37	44	56
30	fmoe	1	571.883	1		2	13		54	81									4	1		9	0	1	1	0	1	21	1		0			51.2	56	62	34	58	46
30	fmoe	1	571.883	1		2	13		54	81									5	1		4	0	1	1	0	1	7	2		1			43.2	42	58	29	43	44
30	fmoe	1	571.883	1		2	13		54	81									6	0		11	0	3	3	0	1	36	1		0			67.6	67	66	56	73	76
30	fmoe	1	571.883	1		2	13		54	81									7	1		8	0	1	1	0	1	12	2		1			52	57	65	39	54	45
30	fmoe	1	571.883	1		2	13		54	81									8	0		5	0	1	0	1	0	5	3		1			39.4	39	59	28	39	32
30	fmoe	1	571.883	1		2	13		54	81									9	0		2	0	1	1	0	1	11	1		0			52.8	37	67	56	42	62
30	fmoe	1	571.883	1		2	13		54	81									10	1		2	0	1	1	0	1	10	2		1			55.4	59	63	42	56	57
30	fmoe	1	571.883	1		2	13		54	81									11	1		11	0	3	3	0	1	22	2		1			55.6	59	65	27	69	58
30	fmoe	1	571.883	1		2	13		54	81									12	0		8	0	1	1	0	1	9	2		1			53.8	47	58	43	59	62
31	Ch. Martin	2	198.683	0		1	10		53	70									1	1		10	0	3	3	1	0	22	3		1			32.8	46	28	18	39	33
31	Ch. Martin	2	198.683	0		1	10		53	70									2	0		7	0	1	1	0	1	24	2		1			44.2	51	63	30	23	54
31	Ch. Martin	2	198.683	0		1	10		53	70									3	1		7	0	1	1	0	1	42	3		1			53	66	69	33	24	73
31	Ch. Martin	2	198.683	0		1	10		53	70									4	0		1	0	1	1	0	1	28	2		1			76.8	75	100	31	78	100
31	Ch. Martin	2	198.683	0		1	10		53	70									5	1		3	0	1	1	0	1	18	3		1			64.6	75	81	39	62	66
31	Ch. Martin	2	198.683	0		1	10		53	70									6	1		1	0	1	1	0	1	5	3		1			11.4	14	20	0	10	13
31	Ch. Martin	2	198.683	0		1	10		53	70									7	0		10	0	3	3	0	1	28	3		1			60.6	71	73	0	85	74
31	Ch. Martin	2	198.683	0		1	10		53	70									8	0		3	0	1	1	1	0	49	1		0			74.4	77	68	71	82	74
31	Ch. Martin	2	198.683	0		1	10		53	70									9	0		6	0	1	1	0	1	22	2		1			52	62	69	20	65	44
31	Ch. Martin	2	198.683	0		1	10		53	70									10	1		6	0	1	1	0	1	11	3		1			19.2	16	33	0	21	26
31	Ch. Martin	2	198.683	0		1	10		53	70									11	0		9	0	1	0	1	0	36	3		1			50.8	40	33	39	76	66
31	Ch. Martin	2	198.683	0		1	10		53	70									12	1		9	0	1	1	0	1	10	3		1			11.6	3	20	0	15	20
32	flisbach	2	205.617	0		1	5		12	30									1	1		10	0	3	3	0	1	17	2		1			41.4	27	89	17	65	9
32	flisbach	2	205.617	0		1	5		12	30									2	0		7	0	1	0	1	0	27	2		1			71.6	81	75	38	88	76
32	flisbach	2	205.617	0		1	5		12	30									3	1		7	0	1	1	0	1	9	2		1			49.6	63	57	14	51	63
32	flisbach	2	205.617	0		1	5		12	30									4	0		1	0	1	1	0	1	16	1		0			66.2	61	65	49	75	81
32	flisbach	2	205.617	0		1	5		12	30									5	1		3	0	1	1	0	1	9	3		1			51.6	47	49	41	71	50
32	flisbach	2	205.617	0		1	5		12	30									6	1		1	0	1	1	0	1	4	3		1			38.8	43	51	0	50	50
32	flisbach	2	205.617	0		1	5		12	30									7	0		10	0	3	2	0	0	21	2		1			66.2	62	78	46	63	82
32	flisbach	2	205.617	0		1	5		12	30									8	0		3	0	1	1	0	1	12	2		1			54.8	53	61	25	62	73
32	flisbach	2	205.617	0		1	5		12	30									9	0		6	0	1	1	1	0	18	2		1			68.6	74	80	36	74	79
32	flisbach	2	205.617	0		1	5		12	30									10	1		6	0	1	1	0	1	10	3		1			39.6	34	41	50	35	38
32	flisbach	2	205.617	0		1	5		12	30									11	0		9	0	1	0	1	0	6	3		1			40.6	38	47	22	41	55
32	flisbach	2	205.617	0		1	5		12	30									12	1		9	0	1	1	0	1	5	3		1			27.8	33	42	23	10	31
33	F. Raimann	2	230.95	0		2	6		35	42									1	1		10	0	3	3	0	1	19	2		1			37.8	33	31	27	69	29
33	F. Raimann	2	230.95	0		2	6		35	42									2	0		7	0	1	0	1	0	29	2		1			43.6	53	43	42	44	36
33	F. Raimann	2	230.95	0		2	6		35	42									3	1		7	0	1	1	0	1	15	3		1			32.4	30	39	30	39	24
33	F. Raimann	2	230.95	0		2	6		35	42									4	0		1	0	1	0	1	0	48	1		0			57	55	58	58	56	58
33	F. Raimann	2	230.95	0		2	6		35	42									5	1		3	0	1	1	0	1	16	2		1			30	29	26	40	28	27
33	F. Raimann	2	230.95	0		2	6		35	42									6	1		1	0	1	1	0	1	6	3		1			19.8	14	18	29	20	18
33	F. Raimann	2	230.95	0		2	6		35	42									7	0		10	0	3	3	1	0	24	1		0			60	58	52	66	67	57
33	F. Raimann	2	230.95	0		2	6		35	42									8	0		3	0	1	1	2	0	57	1		0			59.8	58	58	59	59	65
33	F. Raimann	2	230.95	0		2	6		35	42									9	0		6	0	1	1	2	0	33	1		0			63.4	71	58	62	66	60
33	F. Raimann	2	230.95	0		2	6		35	42									10	1		6	0	1	1	1	0	48	2		1			36.4	40	37	38	37	30
33	F. Raimann	2	230.95	0		2	6		35	42									11	0		9	0	1	0	1	0	57	1		0			59.6	64	56	64	67	47
33	F. Raimann	2	230.95	0		2	6		35	42									12	1		9	0	1	1	0	1	6	2		1			30.4	30	28	31	37	26
34	G. Lotz	2	377.917	0		3	17		100	82									1	1		10	0	3	3	0	1	22	3		1			46.4	74	63	0	52	43
34	G. Lotz	2	377.917	0		3	17		100	82									2	0		7	0	1	1	0	1	68	1		0			74.8	79	73	52	100	70
34	G. Lotz	2	377.917	0		3	17		100	82									3	1		7	0	1	1	0	1	24	2		1			44	61	54	0	58	47
34	G. Lotz	2	377.917	0		3	17		100	82									4	0		1	0	1	1	0	1	49	2		1			68.8	75	68	37	100	64
34	G. Lotz	2	377.917	0		3	17		100	82									5	1		3	0	1	1	0	1	17	3		1			37.4	52	31	28	40	36
34	G. Lotz	2	377.917	0		3	17		100	82									6	1		1	0	1	1	0	1	9	3		1			30	27	28	20	38	37
34	G. Lotz	2	377.917	0		3	17		100	82									7	0		10	0	3	3	0	1	26	2		1			55.4	65	58	29	62	63
34	G. Lotz	2	377.917	0		3	17		100	82									8	0		3	0	1	1	2	0	53	2		1			67.6	78	76	39	77	68
34	G. Lotz	2	377.917	0		3	17		100	82									9	0		6	0	1	1	0	1	24	2		1			54.2	59	61	31	58	62
34	G. Lotz	2	377.917	0		3	17		100	82									10	1		6	0	1	1	0	1	17	2		1			57.8	74	60	33	75	47
34	G. Lotz	2	377.917	0		3	17		100	82									11	0		9	0	1	0	1	0	34	2		1			61.6	67	69	36	70	66
34	G. Lotz	2	377.917	0		3	17		100	82									12	1		9	0	1	1	0	1	14	3		1			39.2	52	44	23	40	37
35	piekarski	2	141.2	0		1	3		7	39									1	1		10	0	3	2	0	0	34	2		1			60.8	67	64	47	72	54
35	piekarski	2	141.2	0		1	3		7	39									2	0		7	0	1	0	1	0	48	1		0			61	64	64	44	67	66
35	piekarski	2	141.2	0		1	3		7	39									3	1		7	0	1	1	0	1	15	2		1			47	60	61	33	47	34
35	piekarski	2	141.2	0		1	3		7	39									4	0		1	0	1	0	1	0	60	1		0			69.8	72	71	59	74	73
35	piekarski	2	141.2	0		1	3		7	39									5	1		3	0	1	0	1	0	39	2		1			42	42	52	30	49	37
35	piekarski	2	141.2	0		1	3		7	39									6	1		1	0	1	1	0	1	18	2		1			42.8	67	43	29	32	43
35	piekarski	2	141.2	0		1	3		7	39									7	0		10	0	3	2	0	0	31	1		0			66	65	68	60	68	69
35	piekarski	2	141.2	0		1	3		7	39									8	0		3	0	1	1	1	0	39	1		0			53.6	70	36	61	67	34
35	piekarski	2	141.2	0		1	3		7	39									9	0		6	0	1	1	0	1	10	2		1			46.4	38	40	40	52	62
35	piekarski	2	141.2	0		1	3		7	39									10	1		6	0	1	1	0	1	13	2		1			35.2	37	36	37	33	33
35	piekarski	2	141.2	0		1	3		7	39									11	0		9	0	1	0	1	0	24	1		0			55.8	67	36	68	74	34
35	piekarski	2	141.2	0		1	3		7	39									12	1		9	0	1	1	0	1	10	2		1			30.4	32	33	24	33	30
36	Weingärtner	2	225.65	1		2	9		13	34									1	1		10	0	3	2	0	0	34	2		1			60.8	53	34	32	35	23
36	Weingärtner	2	225.65	1		2	9		13	34									2	0		7	0	1	0	1	0	48	1		0			61	63	75	66	52	50
36	Weingärtner	2	225.65	1		2	9		13	34									3	1		7	0	1	1	0	1	15	2		1			47	50	41	33	41	33
36	Weingärtner	2	225.65	1		2	9		13	34									4	0		1	0	1	0	1	0	60	1		0			69.8	49	27	28	29	23
36	Weingärtner	2	225.65	1		2	9		13	34									5	1		3	0	1	0	1	0	39	2		1			42	30	32	30	57	36
36	Weingärtner	2	225.65	1		2	9		13	34									6	1		1	0	1	1	0	1	18	2		1			42.8	22	27	17	23	23
36	Weingärtner	2	225.65	1		2	9		13	34									7	0		10	0	3	2	0	0	31	1		0			66	28	31	32	30	32
36	Weingärtner	2	225.65	1		2	9		13	34									8	0		3	0	1	1	1	0	39	1		0			53.6	49	51	52	49	34
36	Weingärtner	2	225.65	1		2	9		13	34									9	0		6	0	1	1	0	1	10	2		1			46.4	33	54	66	36	35
36	Weingärtner	2	225.65	1		2	9		13	34									10	1		6	0	1	1	0	1	13	2		1			35.2	25	29	18	27	29
36	Weingärtner	2	225.65	1		2	9		13	34									11	0		9	0	1	0	1	0	24	1		0			55.8	46	50	36	68	29
36	Weingärtner	2	225.65	1		2	9		13	34									12	1		9	0	1	1	0	1	10	2		1			30.4	45	52	26	31	31
37	Ioanna Delig	2	274.4	1		3	14		24	24									1	0		9	0	1	0	1	0	47	2		1			38.2	23	74	50	23	21
37	Ioanna Delig	2	274.4	1		3	14		24	24									2	0		7	0	1	1	0	1	46	2		1			18.2	17	7	32	19	16
37	Ioanna Delig	2	274.4	1		3	14		24	24									3	1		1	0	1	1	0	1	21	3		1			8.6	11	7	0	14	11
37	Ioanna Delig	2	274.4	1		3	14		24	24									4	1		9	0	1	1	0	1	14	3		1			4	4	8	0	2	6
37	Ioanna Delig	2	274.4	1		3	14		24	24									5	1		10	0	3	3	0	1	21	2		1			27	48	11	21	5	50
37	Ioanna Delig	2	274.4	1		3	14		24	24									6	1		3	0	1	1	0	1	11	2		1			10.8	17	9	11	8	9
37	Ioanna Delig	2	274.4	1		3	14		24	24									7	0		1	0	1	1	0	1	40	2		1			20	20	18	24	18	20
37	Ioanna Delig	2	274.4	1		3	14		24	24									8	0		3	0	1	1	0	1	50	2		1			52.4	48	52	60	51	51
37	Ioanna Delig	2	274.4	1		3	14		24	24									9	1		7	0	1	1	0	1	11	3		1			11	12	11	10	14	8
37	Ioanna Delig	2	274.4	1		3	14		24	24									10	0		10	0	3	2	0	0	37	2		1			51.4	75	39	36	57	50
37	Ioanna Delig	2	274.4	1		3	14		24	24									11	0		6	0	1	1	1	0	61	2		1			54.8	67	49	53	55	50
37	Ioanna Delig	2	274.4	1		3	14		24	24									12	1		6	0	1	1	0	1	9	3		1			10.8	17	8	0	13	16
38	Kresing	2	308.033	1		1	6		2	2									1	0		9	0	1	0	1	0	28	2		1			42.6	34	50	39	60	30
38	Kresing	2	308.033	1		1	6		2	2									2	0		7	0	1	0	2	0	41	2		1			66.2	66	71	44	91	59
38	Kresing	2	308.033	1		1	6		2	2									3	1		1	0	1	1	0	1	27	3		1			10.2	14	14	12	3	8
38	Kresing	2	308.033	1		1	6		2	2									4	1		9	0	1	1	0	1	15	3		1			7.4	4	8	0	19	6
38	Kresing	2	308.033	1		1	6		2	2									5	1		10	0	3	3	0	1	34	3		1			4.2	8	5	0	2	6
38	Kresing	2	308.033	1		1	6		2	2									6	1		3	0	1	1	0	1	28	3		1			10.2	12	12	16	4	7
38	Kresing	2	308.033	1		1	6		2	2									7	0		1	0	1	1	0	1	49	0		0			85.6	100	66	89	89	84
38	Kresing	2	308.033	1		1	6		2	2									8	0		3	0	1	1	1	0	49	1		0			85	100	83	76	100	66
38	Kresing	2	308.033	1		1	6		2	2									9	1		7	0	1	1	0	1	14	3		1			13.8	6	12	0	24	27
38	Kresing	2	308.033	1		1	6		2	2									10	0		10	0	3	3	0	1	51	1		0			83.4	100	85	65	100	67
38	Kresing	2	308.033	1		1	6		2	2									11	0		6	0	1	1	1	0	31	1		0			61.2	73	60	47	71	55
38	Kresing	2	308.033	1		1	6		2	2									12	1		6	0	1	1	1	0	25	2		1			16.8	13	28	8	8	27
39	Mutlak	2	344.733	0		3	17		52	52									1	0		9	0	1	0	1	0	42	2		1			32	27	0	49	83	1
39	Mutlak	2	344.733	0		3	17		52	52									2	0		7	0	1	1	0	1	78	2		1			48	50	1	49	63	77
39	Mutlak	2	344.733	0		3	17		52	52									3	1		1	0	1	1	0	1	20	2		1			11.6	8	2	35	4	9
39	Mutlak	2	344.733	0		3	17		52	52									4	1		9	0	1	1	0	1	10	2		1			5.8	1	1	20	4	3
39	Mutlak	2	344.733	0		3	17		52	52									5	1		10	0	3	3	0	1	33	2		1			4.4	5	0	0	16	1
39	Mutlak	2	344.733	0		3	17		52	52									6	1		3	0	1	1	0	1	13	2		1			9.6	4	4	27	10	3
39	Mutlak	2	344.733	0		3	17		52	52									7	0		1	0	1	1	0	1	63	1		0			47.4	73	4	86	70	4
39	Mutlak	2	344.733	0		3	17		52	52									8	0		3	0	1	1	1	0	51	1		0			38.8	61	3	62	65	3
39	Mutlak	2	344.733	0		3	17		52	52									9	1		7	0	1	1	0	1	6	2		1			7	3	1	24	6	1
39	Mutlak	2	344.733	0		3	17		52	52									10	0		10	0	3	3	0	1	50	2		1			35.2	72	2	35	64	3
39	Mutlak	2	344.733	0		3	17		52	52									11	0		6	0	1	1	0	1	12	2		1			14.2	14	5	35	11	6
39	Mutlak	2	344.733	0		3	17		52	52									12	1		6	0	1	1	0	1	10	2		1			8	7	4	21	4	4
40	Von der gröben	2	389.417	0		2	12		52	52									1	0		9	0	1	0	1	0	30	3		1			20.6	51	3	0	27	22
40	Von der gröben	2	389.417	0		2	12		52	52									2	0		7	0	1	0	1	0	8	2		1			28	27	26	25	31	31
40	Von der gröben	2	389.417	0		2	12		52	52									3	1		1	0	1	1	0	1	7	3		1			7.2	20	16	0	0	0
40	Von der gröben	2	389.417	0		2	12		52	52									4	1		9	0	1	1	0	1	6	3		1			2.6	3	6	0	1	3
40	Von der gröben	2	389.417	0		2	12		52	52									5	1		10	0	3	3	0	1	20	3		1			3.2	1	7	0	3	5
40	Von der gröben	2	389.417	0		2	12		52	52									6	1		3	0	1	1	0	1	8	3		1			2.8	2	3	0	7	2
40	Von der gröben	2	389.417	0		2	12		52	52									7	0		1	0	1	0	1	0	55	3		1			38.8	61	21	28	60	24
40	Von der gröben	2	389.417	0		2	12		52	52									8	0		3	0	1	1	1	0	48	2		1			44.6	77	25	31	66	24
40	Von der gröben	2	389.417	0		2	12		52	52									9	1		7	0	1	1	0	1	9	3		1			4.2	3	7	0	4	7
40	Von der gröben	2	389.417	0		2	12		52	52									10	0		10	0	3	3	0	1	42	2		1			40.4	76	27	30	49	20
40	Von der gröben	2	389.417	0		2	12		52	52									11	0		6	0	1	0	1	0	30	2		1			44.4	76	22	28	75	21
40	Von der gröben	2	389.417	0		2	12		52	52									12	1		6	0	1	1	0	1	22	3		1			26.4	28	51	15	17	21
41	Hilgendorf	2	482.133	1		1	4		62	62									1	0		9	0	1	0	1	0	81	2		1			42	51	26	47	59	26
41	Hilgendorf	2	482.133	1		1	4		62	62									2	0		7	0	1	1	0	1	79	1		0			55	56	33	73	55	58
41	Hilgendorf	2	482.133	1		1	4		62	62									3	1		1	0	1	1	0	1	9	2		1			34.6	44	21	34	38	36
41	Hilgendorf	2	482.133	1		1	4		62	62									4	1		9	0	1	1	0	1	23	2		1			41	66	16	40	49	34
41	Hilgendorf	2	482.133	1		1	4		62	62									5	1		10	0	3	3	0	1	45	2		1			32.6	43	18	37	42	23
41	Hilgendorf	2	482.133	1		1	4		62	62									6	1		3	0	1	1	0	1	13	2		1			39	64	19	40	51	23
41	Hilgendorf	2	482.133	1		1	4		62	62									7	0		1	0	1	1	0	1	65	1		0			48	58	14	70	72	26
41	Hilgendorf	2	482.133	1		1	4		62	62									8	0		3	0	1	1	1	0	32	1		0			47	67	23	65	60	22
41	Hilgendorf	2	482.133	1		1	4		62	62									9	1		7	0	1	1	0	1	18	2		1			33	44	15	43	46	18
41	Hilgendorf	2	482.133	1		1	4		62	62									10	0		10	0	3	3	0	1	41	1		0			47	65	21	67	63	18
41	Hilgendorf	2	482.133	1		1	4		62	62									11	0		6	0	1	1	0	1	43	1		0			35	33	20	42	58	21
41	Hilgendorf	2	482.133	1		1	4		62	62									12	1		6	0	1	1	0	1	21	1		0			41	63	18	39	66	18
42	David Behrend	2	535.8	0		2	7		51	51									1	0		9	0	1	0	1	0	24	2		1			44.8	19	52	50	53	50
42	David Behrend	2	535.8	0		2	7		51	51									2	0		7	0	1	1	1	0	66	1		0			58.2	59	30	68	64	70
42	David Behrend	2	535.8	0		2	7		51	51									3	1		1	0	1	1	0	1	13	3		1			35.2	36	36	31	37	36
42	David Behrend	2	535.8	0		2	7		51	51									4	1		9	0	1	1	0	1	17	2		1			47.4	49	56	36	52	44
42	David Behrend	2	535.8	0		2	7		51	51									5	1		10	0	3	3	0	1	19	3		1			32.8	39	34	13	37	41
42	David Behrend	2	535.8	0		2	7		51	51									6	1		3	0	1	1	0	1	16	2		1			40.4	39	34	40	51	38
42	David Behrend	2	535.8	0		2	7		51	51									7	0		1	0	1	1	0	1	69	1		0			63.4	62	65	58	68	64
42	David Behrend	2	535.8	0		2	7		51	51									8	0		3	0	1	1	0	1	75	1		0			68	78	64	63	65	70
42	David Behrend	2	535.8	0		2	7		51	51									9	1		7	0	1	1	0	1	13	2		1			46	50	36	28	52	64
42	David Behrend	2	535.8	0		2	7		51	51									10	0		10	0	3	2	0	0	39	1		0			73.8	67	62	72	90	78
42	David Behrend	2	535.8	0		2	7		51	51									11	0		6	0	1	1	1	0	19	2		1			56.6	43	51	36	86	67
42	David Behrend	2	535.8	0		2	7		51	51									12	1		6	0	1	1	1	0	12	2		1			36.4	41	31	31	39	40
43	Kampanou	2	120.6	1		2	7		52	65									1	1		9	0	1	1	0	1	12	3		1			15.4	24	10	23	16	4
43	Kampanou	2	120.6	1		2	7		52	65									2	1		5	0	1	1	0	1	15	2		1			17.6	22	8	14	21	23
43	Kampanou	2	120.6	1		2	7		52	65									3	1		8	0	1	1	0	1	7	3		1			1.4	1	0	0	2	4
43	Kampanou	2	120.6	1		2	7		52	65									4	0		2	0	1	0	1	0	55	2		1			42.4	59	13	50	43	47
43	Kampanou	2	120.6	1		2	7		52	65									5	0		11	0	3	2	0	0	37	1		0			48.2	54	12	66	57	52
43	Kampanou	2	120.6	1		2	7		52	65									6	1		11	0	3	2	0	0	11	3		1			17.6	22	13	23	14	16
43	Kampanou	2	120.6	1		2	7		52	65									7	1		4	0	1	1	0	1	7	3		1			9.4	10	8	14	6	9
43	Kampanou	2	120.6	1		2	7		52	65									8	0		8	0	1	0	1	0	42	1		0			56.2	64	18	81	64	54
43	Kampanou	2	120.6	1		2	7		52	65									9	0		4	0	1	0	1	0	32	2		1			22.8	32	11	28	17	26
43	Kampanou	2	120.6	1		2	7		52	65									10	0		5	0	1	1	0	1	11	3		1			18.4	17	7	27	19	22
43	Kampanou	2	120.6	1		2	7		52	65									11	0		9	0	1	0	1	0	19	2		1			32.8	37	12	36	40	39
43	Kampanou	2	120.6	1		2	7		52	65									12	1		2	0	1	1	0	1	7	3		1			6	7	5	0	8	10
44	meybohm	2	172.183	0		3	16		21	75									1	1		9	0	1	1	0	1	19	3		1			11.6	19	22	0	8	9
44	meybohm	2	172.183	0		3	16		21	75									2	1		5	0	1	1	0	1	17	2		1			24.8	15	1	0	100	8
44	meybohm	2	172.183	0		3	16		21	75									3	1		8	0	1	1	0	1	10	2		1			6.6	8	6	9	9	1
44	meybohm	2	172.183	0		3	16		21	75									4	0		2	0	1	1	0	1	45	1		0			63.4	66	59	67	64	61
44	meybohm	2	172.183	0		3	16		21	75									5	0		11	0	3	3	0	1	41	2		1			67.8	74	67	66	68	64
44	meybohm	2	172.183	0		3	16		21	75									6	1		11	0	3	2	0	0	16	2		1			26.4	24	34	23	26	25
44	meybohm	2	172.183	0		3	16		21	75									7	1		4	0	1	1	0	1	10	3		1			18.6	21	26	8	15	23
44	meybohm	2	172.183	0		3	16		21	75									8	0		8	0	1	1	0	1	36	2		1			36.6	35	36	37	38	37
44	meybohm	2	172.183	0		3	16		21	75									9	0		4	0	1	0	1	0	22	2		1			54	50	61	60	39	60
44	meybohm	2	172.183	0		3	16		21	75									10	0		5	0	1	1	1	0	36	2		1			65.2	64	63	64	68	67
44	meybohm	2	172.183	0		3	16		21	75									11	0		9	0	1	0	1	0	7	3		1			6.2	8	5	0	11	7
44	meybohm	2	172.183	0		3	16		21	75									12	1		2	0	1	1	0	1	8	3		1			3.6	4	3	0	5	6
45	Hilpert	2	172.883	0		2	9		52	20									1	1		9	0	1	1	0	1	8	3		1			57.2	73	57	28	50	49
45	Hilpert	2	172.883	0		2	9		52	20									2	1		5	0	1	1	0	1	8	2		1			46	72	71	46	26	23
45	Hilpert	2	172.883	0		2	9		52	20									3	1		8	0	1	1	0	1	4	3		1			21.6	27	76	68	2	63
45	Hilpert	2	172.883	0		2	9		52	20									4	0		2	0	1	1	0	1	14	2		1			58	56	51	37	59	74
45	Hilpert	2	172.883	0		2	9		52	20									5	0		11	0	3	1	1	0	27	2		1			65.6	71	50	32	65	51
45	Hilpert	2	172.883	0		2	9		52	20									6	1		11	0	3	2	0	0	18	2		1			39.6	50	70	64	31	23
45	Hilpert	2	172.883	0		2	9		52	20									7	1		4	0	1	1	0	1	7	3		1			22	23	76	75	15	66
45	Hilpert	2	172.883	0		2	9		52	20									8	0		8	0	1	0	1	0	38	1		0			55.8	35	34	37	49	59
45	Hilpert	2	172.883	0		2	9		52	20									9	0		4	0	1	1	0	1	22	2		1			57.6	51	40	39	57	63
45	Hilpert	2	172.883	0		2	9		52	20									10	0		5	0	1	1	0	1	17	2		1			54	42	44	42	51	57
45	Hilpert	2	172.883	0		2	9		52	20									11	0		9	0	1	0	1	0	20	1		0			61.6	59	32	38	62	73
45	Hilpert	2	172.883	0		2	9		52	20									12	1		2	0	1	1	0	1	5	3		1			33	18	70	76	20
46	schnaudigel	2	382.483	0		1	8		80	50									1	1		9	0	1	1	1	0	28	2		1			23.4	24	26	17	50	0
46	schnaudigel	2		0		1	8		80	50									2	1		5	0	1	1	0	1	30	3		1			19.4	11	54	19	13	0
46	schnaudigel	2	383.483	0		1	8		80	50									3	1		8	0	1	1	0	1	21	3		1			22.6	100	13	0	0	0
46	schnaudigel	2		0		1	8		80	50									4	0		2	0	1	1	0	1	72	1		0			76.4	82	68	71	79	82
46	schnaudigel	2	384.483	0		1	8		80	50									5	0		11	0	3	3	0	1	54	1		0			88.6	100	84	93	86	80
46	schnaudigel	2		0		1	8		80	50									6	1		11	0	3	3	0	1	39	2		1			36	50	41	25	32	32
46	schnaudigel	2	385.483	0		1	8		80	50									7	1		4	0	1	1	0	1	23	3		1			17.4	26	22	12	13	14
46	schnaudigel	2		0		1	8		80	50									8	0		8	0	1	0	1	0	36	2		1			16.2	20	13	11	20	17
46	schnaudigel	2	386.483	0		1	8		80	50									9	0		4	0	1	0	1	0	61	1		0			83.2	83	82	80	81	90
46	schnaudigel	2		0		1	8		80	50									10	0		5	0	1	0	1	0	31	2		1			56.8	32	66	65	45	76
46	schnaudigel	2	387.483	0		1	8		80	50									11	0		9	0	1	0	1	0	58	0		0			89.4	78	75	100	94	100
46	schnaudigel	2		0		1	8		80	50									12	1		2	0	1	1	0	1	36	2		1			31	27	23	60	35	10
47	enterlein	2	224.2	0		2	9		100	52									1	1		9	0	1	1	0	1	10	3		1			33.6	29	37	15	54	33
47	enterlein	2	224.2	0		2	9		100	52									2	1		5	0	1	1	0	1	17	2		1			43.6	52	34	29	52	51
47	enterlein	2	224.2	0		2	9		100	52									3	1		8	0	1	1	0	1	8	2		1			37	32	31	21	50	51
47	enterlein	2	224.2	0		2	9		100	52									4	0		2	0	1	1	0	1	13	2		1			33.2	30	30	31	35	40
47	enterlein	2	224.2	0		2	9		100	52									5	0		11	0	3	2	0	0	23	2		1			58.4	53	88	57	46	48
47	enterlein	2	224.2	0		2	9		100	52									6	1		11	0	3	3	0	1	22	2		1			52.4	50	48	48	49	67
47	enterlein	2	224.2	0		2	9		100	52									7	1		4	0	1	1	0	1	11	2		1			35.6	38	33	28	40	39
47	enterlein	2	224.2	0		2	9		100	52									8	0		8	0	1	1	0	1	15	2		1			30.8	34	34	20	29	37
47	enterlein	2	224.2	0		2	9		100	52									9	0		4	0	1	0	1	0	33	1		0			44.2	37	34	69	40	41
47	enterlein	2	224.2	0		2	9		100	52									10	0		5	0	1	1	1	0	34	2		1			42.6	43	39	38	42	51
47	enterlein	2	224.2	0		2	9		100	52									11	0		9	0	1	0	1	0	30	2		1			49.8	51	54	48	47	49
47	enterlein	2	224.2	0		2	9		100	52									12	1		2	0	1	1	0	1	7	2		1			32.8	28	24	38	39	35
48	D. Baro	2	303.867	0		2	6		52	32									1	1		9	0	1	1	0	1	18	2		1			10	12	2	21	0	15
48	D. Baro	2	303.867	0		2	6		52	32									2	1		5	0	1	1	0	1	33	1		0			65	51	73	75	38	88
48	D. Baro	2	303.867	0		2	6		52	32									3	1		8	0	1	1	0	1	6	3		1			7.6	4	2	0	25	7
48	D. Baro	2	303.867	0		2	6		52	32									4	0		2	0	1	1	0	1	103	1		0			54.2	65	23	51	68	64
48	D. Baro	2	303.867	0		2	6		52	32									5	0		11	0	3	3	0	1	28	2		1			57.8	39	83	32	72	63
48	D. Baro	2	303.867	0		2	6		52	32									6	1		11	0	3	3	0	1	20	3		1			43.2	21	20	78	32	65
48	D. Baro	2	303.867	0		2	6		52	32									7	1		4	0	1	1	0	1	14	3		1			27.6	8	20	69	21	20
48	D. Baro	2	303.867	0		2	6		52	32									8	0		8	0	1	0	1	0	17	3		1			18.4	22	22	12	20	16
48	D. Baro	2	303.867	0		2	6		52	32									9	0		4	0	1	0	1	0	27	3		1			28	22	25	13	50	30
48	D. Baro	2	303.867	0		2	6		52	32									10	0		5	0	1	1	1	0	60	1		0			79.6	87	85	64	77	85
48	D. Baro	2	303.867	0		2	6		52	32									11	0		9	0	1	0	1	0	33	1		0			62.2	69	65	37	71	69
48	D. Baro	2	303.867	0		2	6		52	32									12	1		2	0	1	1	0	1	6	3		1			27	8	13	86	14	14
49	funke	2	245.283	0		1	5		8	30									1	1		9	0	1	1	0	1	14	2		1			56.4	41	69	45	56	71
49	funke	2	245.283	0		1	5		8	30									2	1		5	0	1	0	1	0	15	1		0			57.8	57	64	43	62	63
49	funke	2	245.283	0		1	5		8	30									3	1		8	0	1	1	0	1	9	2		1			41.2	36	46	30	53	41
49	funke	2	245.283	0		1	5		8	30									4	0		2	0	1	0	1	0	12	2		1			59.4	63	66	42	62	64
49	funke	2	245.283	0		1	5		8	30									5	0		11	0	3	1	0	0	15	2		1			59.4	38	66	58	70	65
49	funke	2	245.283	0		1	5		8	30									6	1		11	0	3	2	0	0	27	1		0			61.6	64	65	49	67	63
49	funke	2	245.283	0		1	5		8	30									7	1		4	0	1	1	0	1	11	2		1			43	31	47	34	61	42
49	funke	2	245.283	0		1	5		8	30									8	0		8	0	1	1	0	1	30	1		0			63.8	63	62	71	64	59
49	funke	2	245.283	0		1	5		8	30									9	0		4	0	1	0	2	0	18	1		0			69	70	71	71	68	65
49	funke	2	245.283	0		1	5		8	30									10	0		5	0	1	0	1	0	40	0		0			68	11	79	79	77	94
49	funke	2	245.283	0		1	5		8	30									11	0		9	0	1	0	1	0	27	1		0			70.8	26	76	83	69	100
49	funke	2	245.283	0		1	5		8	30									12	1		2	0	1	1	0	1	8	2		1			55.2	51	62	62	51	50
50	alqareh	2	270.717	0		2	6		60	50									1	1		9	0	1	1	0	0	56	2		1			37	53	37	27	35	33
50	alqareh	2	270.717	0		2	6		60	50									2	1		5	0	1	1	2	0	22	2		1			33.2	35	35	34	31	31
50	alqareh	2	270.717	0		2	6		60	50									3	1		8	0	1	1	0	1	22	2		1			37.8	34	38	50	34	33
50	alqareh	2	270.717	0		2	6		60	50									4	0		2	0	1	0	1	0	40	1		0			45.2	59	31	59	54	23
50	alqareh	2	270.717	0		2	6		60	50									5	0		11	0	3	3	0	1	56	1		0			47.4	60	46	51	50	30
50	alqareh	2	270.717	0		2	6		60	50									6	1		11	0	3	3	0	1	44	2		1			43.4	42	51	43	42	39
50	alqareh	2	270.717	0		2	6		60	50									7	1		4	0	1	1	1	0	19	2		1			38	39	41	41	41	28
50	alqareh	2	270.717	0		2	6		60	50									8	0		8	0	1	0	1	0	40	1		0			55	56	57	58	64	40
50	alqareh	2	270.717	0		2	6		60	50									9	0		4	0	1	0	2	0	22	1		0			54.2	56	57	64	61	33
50	alqareh	2	270.717	0		2	6		60	50									10	0		5	0	1	1	4	0	20	2		1			36.6	35	36	44	38	30
50	alqareh	2	270.717	0		2	6		60	50									11	0		9	0	1	0	1	0	37	1		0			51.6	56	54	61	51	36
50	alqareh	2	270.717	0		2	6		60	50									12	1		2	0	1	1	0	1	14	2		1			32.6	30	34	33	33	33
51	Pape, Andreas	2	312.9	0		3	19		52	85									1	1		9	0	1	1	0	1	15	3		1			23.4	17	19	20	39	22
51	Pape, Andreas	2	312.9	0		3	19		52	85									2	1		5	0	1	1	0	1	16	3		1			18.6	32	20	0	20	21
51	Pape, Andreas	2	312.9	0		3	19		52	85									3	1		8	0	1	1	0	1	16	3		1			14.8	18	19	0	19	18
51	Pape, Andreas	2	312.9	0		3	19		52	85									4	0		2	0	1	0	1	0	24	2		1			40	34	32	72	31	31
51	Pape, Andreas	2	312.9	0		3	19		52	85									5	0		11	0	3	3	0	1	24	3		1			38.4	27	27	70	34	34
51	Pape, Andreas	2	312.9	0		3	19		52	85									6	1		11	0	3	3	1	0	17	3		1			13.2	15	17	0	20	14
51	Pape, Andreas	2	312.9	0		3	19		52	85									7	1		4	0	1	1	0	1	8	3		1			15.6	21	20	0	19	18
51	Pape, Andreas	2	312.9	0		3	19		52	85									8	0		8	0	1	1	0	1	9	3		1			12.6	13	14	0	20	16
51	Pape, Andreas	2	312.9	0		3	19		52	85									9	0		4	0	1	0	1	0	22	1		0			28.8	35	33	19	29	28
51	Pape, Andreas	2	312.9	0		3	19		52	85									10	0		5	0	1	1	0	1	18	0		0			77.4	71	78	82	77	79
51	Pape, Andreas	2	312.9	0		3	19		52	85									11	0		9	0	1	0	1	0	20	2		1			41.4	57	39	13	38	60
51	Pape, Andreas	2	312.9	0		3	19		52	85									12	1		2	0	1	0	1	0	9	1		0			68.2	75	46	67	76	77
52	S. Petersen	2	422.933	1		1	4		4	48									1	1		9	0	1	1	0	1	28	2		1			38.4	16	51	36	16	73
52	S. Petersen	2	422.933	1		1	4		4	48									2	1		5	0	1	1	0	1	26	3		1			7.6	7	10	0	15	6
52	S. Petersen	2	422.933	1		1	4		4	48									3	1		8	0	1	1	0	1	10	3		1			7.2	4	9	0	15	8
52	S. Petersen	2	422.933	1		1	4		4	48									4	0		2	0	1	0	1	0	18	2		1			41.4	51	24	60	34	38
52	S. Petersen	2	422.933	1		1	4		4	48									5	0		11	0	3	1	0	0	59	1		0			71.4	83	49	84	71	70
52	S. Petersen	2	422.933	1		1	4		4	48									6	1		11	0	3	3	0	1	30	2		1			28.4	23	22	50	19	28
52	S. Petersen	2	422.933	1		1	4		4	48									7	1		4	0	1	1	0	1	13	1		0			38	21	12	61	28	68
52	S. Petersen	2	422.933	1		1	4		4	48									8	0		8	0	1	1	0	1	139	0		0			78.4	100	49	89	78	76
52	S. Petersen	2	422.933	1		1	4		4	48									9	0		4	0	1	0	1	0	52	0		0			50.6	49	35	80	45	44
52	S. Petersen	2	422.933	1		1	4		4	48									10	0		5	0	1	0	1	0	21	0		0			37.6	13	21	84	27	43
52	S. Petersen	2	422.933	1		1	4		4	48									11	0		9	0	1	0	1	0	82	0		0			56.6	63	23	76	58	63
52	S. Petersen	2	422.933	1		1	4		4	48									12	1		2	0	1	1	0	1	7	2		1			13.6	15	16	20	15	2
53	IKEN	2	462.883	1		2	13		54	51									1	1		9	0	1	1	0	1	18	3		1			20.4	14	54	0	20	14
53	IKEN	2	462.883	1		2	13		54	51									2	1		5	0	1	1	0	1	15	3		1			5	5	3	0	10	7
53	IKEN	2	462.883	1		2	13		54	51									3	1		8	0	1	1	0	1	7	3		1			4	7	3	0	7	3
53	IKEN	2	462.883	1		2	13		54	51									4	0		2	0	1	1	0	1	11	3		1			15.4	14	13	25	13	12
53	IKEN	2	462.883	1		2	13		54	51									5	0		11	0	3	2	0	0	14	3		1			10	11	12	0	13	14
53	IKEN	2	462.883	1		2	13		54	51									6	1		11	0	3	3	0	1	16	3		1			11.4	10	12	0	18	17
53	IKEN	2	462.883	1		2	13		54	51									7	1		4	0	1	1	0	1	8	3		1			9.2	11	12	0	12	11
53	IKEN	2	462.883	1		2	13		54	51									8	0		8	0	1	1	0	1	9	3		1			8.2	8	10	0	9	14
53	IKEN	2	462.883	1		2	13		54	51									9	0		4	0	1	1	1	0	46	2		1			49.4	36	50	45	70	46
53	IKEN	2	462.883	1		2	13		54	51									10	0		5	0	1	1	1	0	26	2		1			43.4	48	51	24	49	45
53	IKEN	2	462.883	1		2	13		54	51									11	0		9	0	1	1	1	0	48	2		1			48.2	47	50	51	50	43
53	IKEN	2	462.883	1		2	13		54	51									12	1		2	0	1	1	0	1	15	3		1			20.4	26	23	21	15	17
54	Wunderer	2	144.167	0		1	8		4	15									1	1		9	0	1	1	0	1	7	2		1			32	18	19	76	26	21
54	Wunderer	2	144.167	0		1	8		4	15									2	1		5	0	1	1	0	1	7	2		1			31.4	17	20	82	20	18
54	Wunderer	2	144.167	0		1	8		4	15									3	1		8	0	1	1	0	1	5	2		1			43	40	39	61	39	36
54	Wunderer	2	144.167	0		1	8		4	15									4	0		2	0	1	0	1	0	37	1		0			65.4	73	73	26	76	79
54	Wunderer	2	144.167	0		1	8		4	15									5	0		11	0	3	0	0	0	16	2		1			58.8	65	67	33	64	65
54	Wunderer	2	144.167	0		1	8		4	15									6	1		11	0	3	2	0	0	16	2		1			49.8	48	53	47	51	50
54	Wunderer	2	144.167	0		1	8		4	15									7	1		4	0	1	1	0	1	6	3		1			28.2	13	12	86	16	14
54	Wunderer	2	144.167	0		1	8		4	15									8	0		8	0	1	1	0	1	15	2		1			38	29	32	67	34	28
54	Wunderer	2	144.167	0		1	8		4	15									9	0		4	0	1	1	1	0	56	0		0			80.6	77	78	80	82	86
54	Wunderer	2	144.167	0		1	8		4	15									10	0		5	0	1	1	0	1	31	2		1			50.8	53	51	46	52	52
54	Wunderer	2	144.167	0		1	8		4	15									11	0		9	0	1	0	1	0	15	2		1			51.6	54	54	44	52	54
54	Wunderer	2	144.167	0		1	8		4	15									12	1		2	0	1	1	0	1	5	3		1			2.8	0	0	4	2	8
55	Holzer	2	274.483	0		2	11		100	80									1	0		4	0	1	1	0	1	35	1		0			71.6	71	76	81	62	68
55	Holzer	2	274.483	0		2	11		100	80									2	0		9	0	1	0	1	0	38	2		1			31.6	32	30	33	35	28
55	Holzer	2	274.483	0		2	11		100	80									3	1		5	0	1	1	1	0	23	2		1			55.6	36	62	39	73	68
55	Holzer	2	274.483	0		2	11		100	80									4	1		9	0	1	1	0	1	11	3		1			27.2	34	32	16	28	26
55	Holzer	2	274.483	0		2	11		100	80									5	1		4	0	1	1	2	0	18	3		1			35.2	32	60	25	27	32
55	Holzer	2	274.483	0		2	11		100	80									6	0		11	0	3	3	1	0	30	2		1			69.4	74	75	63	72	63
55	Holzer	2	274.483	0		2	11		100	80									7	1		8	0	1	1	0	1	6	3		1			17.2	19	34	16	13	4
55	Holzer	2	274.483	0		2	11		100	80									8	0		5	0	1	1	2	0	12	3		1			20.8	19	18	18	25	24
55	Holzer	2	274.483	0		2	11		100	80									9	0		2	0	1	0	1	0	11	3		1			12.6	21	11	9	12	10
55	Holzer	2	274.483	0		2	11		100	80									10	1		2	0	1	0	2	0	17	2		1			47.8	56	27	41	59	56
55	Holzer	2	274.483	0		2	11		100	80									11	1		11	0	3	3	0	1	24	3		1			54	63	54	43	61	49
55	Holzer	2	274.483	0		2	11		100	80									12	0		8	0	1	0	1	0	10	3		1			26.2	19	16	38	10	48
56	L‘Allemand	2	401.133	1		3	25		53	69									1	0		4	0	1	1	0	1	19	1		0			50	55	49	49	49	48
56	L‘Allemand	2	401.133	1		3	25		53	69									2	0		9	0	1	0	1	0	17	2		1			49.2	49	50	47	52	48
56	L‘Allemand	2	401.133	1		3	25		53	69									3	1		5	0	1	1	0	1	22	2		1			49	52	49	38	54	52
56	L‘Allemand	2	401.133	1		3	25		53	69									4	1		9	0	1	1	0	1	6	3		1			16	0	11	25	19	25
56	L‘Allemand	2	401.133	1		3	25		53	69									5	1		4	0	1	1	0	1	19	3		1			21.2	18	21	28	26	13
56	L‘Allemand	2	401.133	1		3	25		53	69									6	0		11	0	3	2	0	0	10	1		0			50.6	50	51	51	49	52
56	L‘Allemand	2	401.133	1		3	25		53	69									7	1		8	0	1	1	0	1	6	3		1			17.6	13	12	28	15	20
56	L‘Allemand	2	401.133	1		3	25		53	69									8	0		5	0	1	0	1	0	19	1		0			45.8	44	52	64	29	40
56	L‘Allemand	2	401.133	1		3	25		53	69									9	0		2	0	1	1	0	1	18	0		0			49.6	50	47	24	78	49
56	L‘Allemand	2	401.133	1		3	25		53	69									10	1		2	0	1	1	0	1	12	3		1			33.2	29	36	57	25	19
56	L‘Allemand	2	401.133	1		3	25		53	69									11	1		11	0	3	3	0	1	18	1		0			30.8	24	25	50	28	27
56	L‘Allemand	2	401.133	1		3	25		53	69									12	0		8	0	1	1	0	1	10	1		0			68.4	53	72	68	82	67
57	Adam	2	184.533	1		2	9		70	80									1	0		4	0	1	0	2	0	37	2		1			64.4	48	100	51	100	23
57	Adam	2	184.533	1		2	9		70	80									2	0		9	0	1	1	0	1	29	2		1			44	50	38	49	34	49
57	Adam	2	184.533	1		2	9		70	80									3	1		5	0	1	1	0	1	25	1		0			53.6	50	49	53	47	69
57	Adam	2	184.533	1		2	9		70	80									4	1		9	0	1	1	0	1	10	3		1			34.2	33	50	20	36	32
57	Adam	2	184.533	1		2	9		70	80									5	1		4	0	1	1	0	1	7	3		1			29.2	31	27	26	33	29
57	Adam	2	184.533	1		2	9		70	80									6	0		11	0	3	2	0	0	15	3		1			14.4	22	16	20	10	4
57	Adam	2	184.533	1		2	9		70	80									7	1		8	0	1	1	0	1	6	3		1			2.6	3	1	0	6	3
57	Adam	2	184.533	1		2	9		70	80									8	0		5	0	1	0	1	0	33	1		0			60.4	69	69	50	66	48
57	Adam	2	184.533	1		2	9		70	80									9	0		2	0	1	1	0	1	8	3		1			13.8	14	18	18	10	9
57	Adam	2	184.533	1		2	9		70	80									10	1		2	0	1	1	0	1	5	3		1			9	4	7	15	11	8
57	Adam	2	184.533	1		2	9		70	80									11	1		11	0	3	3	0	1	17	3		1			15.2	22	20	17	12	5
57	Adam	2	184.533	1		2	9		70	80									12	0		8	0	1	1	0	1	5	3		1			3.6	2	5	0	5	6
58	Christoph Heinz	2	191.933	0		2	10		50	70									1	0		4	0	1	0	1	0	103	1		0			33	55	2	53	3	52
58	Christoph Heinz	2	191.933	0		2	10		50	70									2	0		9	0	1	0	1	0	23	3		1			1	2	2	0	0	1
58	Christoph Heinz	2	191.933	0		2	10		50	70									3	1		5	0	1	1	0	1	18	3		1			0	0	0	0	0	0
58	Christoph Heinz	2	191.933	0		2	10		50	70									4	1		9	0	1	1	0	1	18	3		1			0.2	1	0	0	0	0
58	Christoph Heinz	2	191.933	0		2	10		50	70									5	1		4	0	1	1	0	1	13	3		1			1	1	2	0	2	0
58	Christoph Heinz	2	191.933	0		2	10		50	70									6	0		11	0	3	2	0	0	80	1		0			49.6	69	6	77	49	47
58	Christoph Heinz	2	191.933	0		2	10		50	70									7	1		8	0	1	1	0	1	6	3		1			1.8	2	3	0	2	2
58	Christoph Heinz	2	191.933	0		2	10		50	70									8	0		5	0	1	1	0	1	23	2		1			44.6	50	0	75	47	51
58	Christoph Heinz	2	191.933	0		2	10		50	70									9	0		2	0	1	1	0	1	7	3		1			1.6	1	1	0	3	3
58	Christoph Heinz	2	191.933	0		2	10		50	70									10	1		2	0	1	1	0	1	7	3		1			1.2	3	2	0	1	0
58	Christoph Heinz	2	191.933	0		2	10		50	70									11	1		11	0	3	3	0	1	17	3		1			6.2	25	1	0	4	1
58	Christoph Heinz	2	191.933	0		2	10		50	70									12	0		8	0	1	0	1	0	12	3		1			2	2	3	0	3	2
59	neb	2	208.1	0		2	9		39	47									1	0		4	0	1	1	1	0	40	2		1			35.8	26	31	31	55	36
59	neb	2	208.1	0		2	9		39	47									2	0		9	0	1	1	1	0	70	2		1			47	33	71	60	37	34
59	neb	2	208.1	0		2	9		39	47									3	1		5	0	1	1	0	1	29	3		1			6.8	4	14	0	7	9
59	neb	2	208.1	0		2	9		39	47									4	1		9	0	1	1	0	1	27	3		1			7.4	9	11	0	6	11
59	neb	2	208.1	0		2	9		39	47									5	1		4	0	1	1	0	1	20	3		1			6.4	8	6	0	7	11
59	neb	2	208.1	0		2	9		39	47									6	0		11	0	3	2	0	0	30	2		1			22	17	22	19	27	25
59	neb	2	208.1	0		2	9		39	47									7	1		8	0	1	1	0	1	6	3		1			4.2	4	6	0	6	5
59	neb	2	208.1	0		2	9		39	47									8	0		5	0	1	1	1	0	38	2		1			24.8	26	22	25	25	26
59	neb	2	208.1	0		2	9		39	47									9	0		2	0	1	0	1	0	33	1		0			47.8	29	32	60	66	52
59	neb	2	208.1	0		2	9		39	47									10	1		2	0	1	1	0	1	24	3		1			6.8	6	7	0	10	11
59	neb	2	208.1	0		2	9		39	47									11	1		11	0	3	3	0	1	25	3		1			12.8	11	15	18	10	10
59	neb	2	208.1	0		2	9		39	47									12	0		8	0	1	1	0	1	86	2		1			39	36	37	48	42	32
60	Daniel Gill–Schuster	2	283.45	0		2	12		50	52									1	0		4	0	1	0	1	0	39	2		1			30.4	51	16	28	52	5
60	Daniel Gill–Schuster	2	283.45	0		2	12		50	52									2	0		9	0	1	1	0	1	34	2		1			32.4	53	3	51	51	4
60	Daniel Gill–Schuster	2	283.45	0		2	12		50	52									3	1		5	0	1	1	0	1	20	3		1			21.6	26	2	23	50	7
60	Daniel Gill–Schuster	2	283.45	0		2	12		50	52									4	1		9	0	1	1	0	1	17	3		1			34.2	100	6	50	11	4
60	Daniel Gill–Schuster	2	283.45	0		2	12		50	52									5	1		4	0	1	1	1	0	12	2		1			23.8	27	5	47	39	1
60	Daniel Gill–Schuster	2	283.45	0		2	12		50	52									6	0		11	0	3	3	0	1	39	1		0			37.8	71	7	35	61	15
60	Daniel Gill–Schuster	2	283.45	0		2	12		50	52									7	1		8	0	1	1	0	1	14	3		1			18.4	27	13	24	22	6
60	Daniel Gill–Schuster	2	283.45	0		2	12		50	52									8	0		5	0	1	0	1	0	85	2		1			41.2	87	7	31	75	6
60	Daniel Gill–Schuster	2	283.45	0		2	12		50	52									9	0		2	0	1	1	0	1	19	3		1			28.8	69	8	23	41	3
60	Daniel Gill–Schuster	2	283.45	0		2	12		50	52									10	1		2	0	1	1	0	1	10	3		1			7.4	9	2	16	10	0
60	Daniel Gill–Schuster	2	283.45	0		2	12		50	52									11	1		11	0	3	2	0	0	21	3		1			19.4	34	5	18	40	0
60	Daniel Gill–Schuster	2	283.45	0		2	12		50	52									12	0		8	0	1	1	0	1	19	3		1			9.2	12	3	18	11	2

## Sheet: VP1
Participant_number	Participant_ID	Center	min_past_7am	Sex_female	Age_group	Job	Experience_years	Experience_group	ROTEM_per_year	Self_rated_ROTEM_skill	hours_sleep	hours_awake	hours_work	Caffein	Question 1: Es kommt bei meiner klinischen Tätigkeit gelegentlich vor, dass ich mich müde fühle	Question 2: Müdigkeit war während meiner klinischen Arbeit bereits mitverantwortlich für das Entstehen einer gefährlichen Situation	Question 3: Wenn bei mir eine Operation durchgeführt werden müsste, hätte ich lieber eine/n nicht-müde/n Anästhesieführende/n als eine/n müde/n Anästhesieführende/n.	Question 4: Ich bin überzeugt, dass sich Müdigkeit negativ auf die Patientensicherheit auswirken kann	Playback_sequence	Technology	Duration	Scenario	Distraction	max_correct	correct_answers	wrong_answers	correct_binary	time to decision	confidence_category	confidence_continuous	confidence_binary	Slide1_visual_fixations	Slide1_fixation_time	NASA_TLX	NASA_TLX_Mental_demand	NASA_TLX_Temporal_demand	100-NASA_TLX_Overall_performance	NASA_TLX_Effort	NASA_TLX_Frustration
61	Nadja Smits	1	542	1	2	1		1			5	9	9	6	0	1	1	1	1	1	3	12	0	11	8	3	1		1		0	33	20.905	83.6	79	100	67	100	72
61	Nadja Smits	1	542	1	2	1		1			5	9	9	6	0	1	1	1	2	2	10	14	0	11	6	5	0		3		1	25	9.082	80.8	92	92	50	100	70
61	Nadja Smits	1	542	1	2	1		1			5	9	9	6	0	1	1	1	3	2	3	12	0	11	3	8	0		0		0	8	2.727	38.4	85	100	93	100	26
61	Nadja Smits	1	542	1	2	1		1			5	9	9	6	0	1	1	1	4	1	10	14	0	11	11	0	1		3		1	117	53.6131	29.0526	100	64	19	65	86
62	Isabelle Uphoff	1	248	1	2	4		3			7	9	3	1	0	1	1	1	1	1	3	12	0	11	9	2	1		2		1	30	21.815	67.4	75	85	69	70	38
62	Isabelle Uphoff	1	248	1	2	4		3			7	9	3	1	0	1	1	1	2	2	10	14	0	11	4	7	0		0		0	24	8.69	73.4	75	78	68	76	70
62	Isabelle Uphoff	1	248	1	2	4		3			7	9	3	1	0	1	1	1	3	2	3	12	0	11	2	9	0		0		0	8	2.875	37	92	100	98	91	91
62	Isabelle Uphoff	1	248	1	2	4		3			7	9	3	1	0	1	1	1	4	1	10	14	0	11	10	1	1		3		1	131	52.995	35.0014	74	64	18	68	82
63	Lorenzo Zoppis	1	470	0	2	4		2			5	9	9	1	0	0	1	1	1	1	3	12	0	11	11	0	1		3		1	47	19.141	37.8	60	60	16	34	19
63	Lorenzo Zoppis	1	470	0	2	4		2			5	9	9	1	0	0	1	1	2	2	10	14	0	11	5	6	0		0		0	20	8.081	63	63	66	83	35	68
63	Lorenzo Zoppis	1	470	0	2	4		2			5	9	9	1	0	0	1	1	3	2	3	12	0	11	5	6	0		1		0	9	3.594	38.4526	77	76	87	78	100
63	Lorenzo Zoppis	1	470	0	2	4		2			5	9	9	1	0	0	1	1	4	1	10	14	0	11	10	1	1		2.5		1	91	27.638	34.876	39	33	21	17	9
64	Benjamin Albiez	1	575	0	2	4		3			7	9	9	2	0	1	1	1	1	1	3	12	0	11	10	1	1		2		1	54	23.157	75	84	100	31	88	72
64	Benjamin Albiez	1	575	0	2	4		3			7	9	9	2	0	1	1	1	2	2	10	14	0	11	5	6	0		3		1	23	9.097	77.4	90	100	25	100	72
64	Benjamin Albiez	1	575	0	2	4		3			7	9	9	2	0	1	1	1	3	2	3	12	0	11	3	8	0		1		0	8	3.367	46.2558	100	100	69	100	92
64	Benjamin Albiez	1	575	0	2	4		3			7	9	9	2	0	1	1	1	4	1	10	14	0	11	11	0	1		3		1	126	45.5051	43.5578	86	100	0	100	88
65	Philipp Stein	1	501	0	3	2		3			5	9	9	4	0	0	1	1	1	1	3	12	0	11	6	5	1		1		0	42	19.577	63.8	80	90	29	60	60
65	Philipp Stein	1	501	0	3	2		3			5	9	9	4	0	0	1	1	2	2	10	14	0	11	8	3	0		3		1	19	5.63	46.8	60	60	19	70	25
65	Philipp Stein	1	501	0	3	2		3			5	9	9	4	0	0	1	1	3	2	3	12	0	11	7	4	1		1		0	9	3.133	49	75	60	40	70	61
65	Philipp Stein	1	501	0	3	2		3			5	9	9	4	0	0	1	1	4	1	10	14	0	11	11	0	1		1.5		0	89	42.201	34.5422	75	70	25	70	61
66	Corinna von Deschwanden	1	579	1	3	2		4			7	9	9	3	0	0	1	1	1	1	3	12	0	11	6	5	1		1		0	41	21.909	93	90	95	80	100	100
66	Corinna von Deschwanden	1	579	1	3	2		4			7	9	9	3	0	0	1	1	2	2	10	14	0	11	0	11	0		2		1	21	7.344	70	80	90	20	100	60
66	Corinna von Deschwanden	1	579	1	3	2		4			7	9	9	3	0	0	1	1	3	2	3	12	0	11	0	11	1		0		0	10	2.709	60	100	100	0	100	100
66	Corinna von Deschwanden	1	579	1	3	2		4			7	9	9	3	0	0	1	1	4	1	10	14	0	11	0	11	1		2		1	109	48.509	38.4046	70	70	10	100	91
67	Joana Dukic	1	236	1	3	4		3			7	3	3	1	1	0	1	1	1	1	3	12	0	11	7	4	1		2		1	47	18.796	64.2	80	91	40	60	50
67	Joana Dukic	1	236	1	3	4		3			7	3	3	1	1	0	1	1	2	2	10	14	0	11	5	6	0		3		1	17	4.597	54	80	40	40	70	40
67	Joana Dukic	1	236	1	3	4		3			7	3	3	1	1	0	1	1	3	2	3	12	0	11	3	8	0		0		0	7	2.448	30	60	90	80	60	85
67	Joana Dukic	1	236	1	3	4		3			7	3	3	1	1	0	1	1	4	1	10	14	0	11	10	1	1		3		1	131	47.4562	35.6698	60	50	14	40	30
68	Sabrina Köppel	1	308	1	2	1		2			7	3	3	1	1	0	1	1	1	1	3	12	0	11	10	1	1		2		1	22	9.186	52	88	84	0	69	19
68	Sabrina Köppel	1	308	1	2	1		2			7	3	3	1	1	0	1	1	2	2	10	14	0	11	7	4	0		1		0	16	4.618	57.6	100	81	0	65	42
68	Sabrina Köppel	1	308	1	2	1		2			7	3	3	1	1	0	1	1	3	2	3	12	0	11	3	8	0		0		0	9	2.188	35.4	67	100	90	100	96
68	Sabrina Köppel	1	308	1	2	1		2			7	3	3	1	1	0	1	1	4	1	10	14	0	11	10	1	1		3		1	127	40.337	31.3544	51	20	13	38	19
69	Konstantin Dirscherl	3	491	0	2	1		2			7	9	9	3	1	1	1	1	1	1	3	13	0	11	8	3	1		1		0	34	14.062	78.8	75	89	70	90	70
69	Konstantin Dirscherl	3	491	0	2	1		2			7	9	9	3	1	1	1	1	2	2	10	15	0	11	8	3	0		1		0	34	14.062	72.2	70	81	70	70	70
69	Konstantin Dirscherl	3	491	0	2	1		2			7	9	9	3	1	1	1	1	3	2	3	13	0	11	2	9	0		0		0	7	3.384	43.0132	95	95	80	95	80
69	Konstantin Dirscherl	3	491	0	2	1		2			7	9	9	3	1	1	1	1	4	1	10	15	0	11	9	2	1		3		1	134	45.873	37.6792	71	80	25	70	20
70	Jasmin Peters	3	482	1	2	4		2			5	9	9	0	1	1	1	1	1	1	3	13	0	11	7	4	1		3		1	33	11.06	65.8	65	100	50	78	36
70	Jasmin Peters	3	482	1	2	4		2			5	9	9	0	1	1	1	1	2	2	10	15	0	11	7	4	0		3		1	33	11.06	83.6	74	90	94	76	84
70	Jasmin Peters	3	482	1	2	4		2			5	9	9	0	1	1	1	1	3	2	3	13	0	11	2	9	0		0		0	7	2.036	36.2	86	100	96	91	90
70	Jasmin Peters	3	482	1	2	4		2			5	9	9	0	1	1	1	1	4	1	10	15	0	11	10	1	1		3		1	84	32.039	37.18	73	67	10	63	27
71	Karl Nowak	3	562	0	2	1		2			5	9	9	3	1	0	1	1	1	1	3	13	0	11	9	2	1		2		1	35	17.902	73.6	80	95	74	68	51
71	Karl Nowak	3	562	0	2	1		2			5	9	9	3	1	0	1	1	2	2	10	15	0	11	9	2	1		2		1	35	17.902	79.4	81	68	85	77	86
71	Karl Nowak	3	562	0	2	1		2			5	9	9	3	1	0	1	1	3	2	3	13	0	11	4	7	0		1		0	11	3.235	40.7052	100	100	86	89	84
71	Karl Nowak	3	562	0	2	1		2			5	9	9	3	1	0	1	1	4	1	10	15	0	11	11	0	1		3		1	99	38.493	32.9698	49	35	22	59	20
72	Emanuele Garafalo	3	522	0	2	4		3			5	9	9	1	1	0	1	1	1	1	3	13	0	11	8	3	1		2		1	27	16.304	62	65	85	50	60	50
72	Emanuele Garafalo	3	522	0	2	4		3			5	9	9	1	1	0	1	1	2	2	10	15	0	11	8	3	0		2		1	27	16.304	52	65	50	50	55	40
72	Emanuele Garafalo	3	522	0	2	4		3			5	9	9	1	1	0	1	1	3	2	3	13	0	11	3	8	0		1		0	8	3.301	43	80	95	65	95	70
72	Emanuele Garafalo	3	522	0	2	4		3			5	9	9	1	1	0	1	1	4	1	10	15	0	11	11	0	1		3		1	109	45.087	38.4566	35	40	15	40	20
73	Stephanie Taler	3	418	1	2	2		3			7	9	3	4	1	1	1	1	1	1	3	13	0	11	8	3	1		2		1	43	18.429	57.6	52	76	68	43	49
73	Stephanie Taler	3	418	1	2	2		3			7	9	3	4	1	1	1	1	2	2	10	15	0	11	8	3	0		2		1	43	18.429	64	85	61	87	64	23
73	Stephanie Taler	3	418	1	2	2		3			7	9	3	4	1	1	1	1	3	2	3	13	0	11	4	7	0		0		0	7	3.894	43.0132	100	100	85	100	58
73	Stephanie Taler	3	418	1	2	2		3			7	9	3	4	1	1	1	1	4	1	10	15	0	11	10	1	1		2		1	119	48.339	32.9536	58	32	10	81	20
74	Moritz Wittlinger	3	487	0	3	2		3			7	9	9	3	1	0	1	1	1	1	3	13	0	11	8	3	1		2		1	43	20.84	72.4	76	86	57	70	73
74	Moritz Wittlinger	3	487	0	3	2		3			7	9	9	3	1	0	1	1	2	2	10	15	0	11	8	3	0		2		1	43	20.84	65.8	76	77	52	76	48
74	Moritz Wittlinger	3	487	0	3	2		3			7	9	9	3	1	0	1	1	3	2	3	13	0	11	4	7	0		0		0	7	2.76	40	81	87	75	81	37
74	Moritz Wittlinger	3	487	0	3	2		3			7	9	9	3	1	0	1	1	4	1	10	15	0	11	10	1	1		2.5		1	107	55.189	30.761	76	43	14	67	78
75	Bruno Kägi	3	438	0	3	2		3			5	9	9	3	1	0	1	1	1	1	3	13	0	11	8	3	1		2		1	48	15.567	62.6	65	81	80	51	36
75	Bruno Kägi	3	438	0	3	2		3			5	9	9	3	1	0	1	1	2	2	10	15	0	11	8	3	0		2		1	48	15.567	71.4	64	81	63	82	67
75	Bruno Kägi	3	438	0	3	2		3			5	9	9	3	1	0	1	1	3	2	3	13	0	11	2	9	0		0		0	7	2.708	49.4	67	72	25	77	83
75	Bruno Kägi	3	438	0	3	2		3			5	9	9	3	1	0	1	1	4	1	10	15	0	11	10	1	1		3		1	109	44.001	30.3054	51	50	49	51	51
76	Federique Hovaguimian	3	143	1	3	2		3			7	3	3	1	1	1	1	1	1	1	3	13	0	11	8	3	1		2		1	36	16.824	38.6	50	35	29	53	26
76	Federique Hovaguimian	3	143	1	3	2		3			7	3	3	1	1	1	1	1	2	2	10	15	0	11	8	3	0		2		1	36	16.824	45.6	100	39	30	35	24
76	Federique Hovaguimian	3	143	1	3	2		3			7	3	3	1	1	1	1	1	3	2	3	13	0	11	3	8	0		0		0	8	3.072	43.2	73	69	65	77	42
76	Federique Hovaguimian	3	143	1	3	2		3			7	3	3	1	1	1	1	1	4	1	10	15	0	11	10	1	1		3		1	101	40.4217	36.4008	32	38	26	36	35
77	Eva Streuli	1	580	1	2	1		2			7	9	9	1	1	0	1	1	1	1	3	12	0	11	9	2	1		2		1			54.6	75	83	11	79	25
77	Eva Streuli	1	580	1	2	1		2			7	9	9	1	1	0	1	1	2	2	10	14	0	11	5	6	0		3		1			74.8	82	93	41	88	70
77	Eva Streuli	1	580	1	2	1		2			7	9	9	1	1	0	1	1	3	2	3	12	0	11	7	4	1		1		0			47.2	100	100	64	100	81
77	Eva Streuli	1	580	1	2	1		2			7	9	9	1	1	0	1	1	4	1	10	14	0	11	11	0	1		3		1	0	0	38.2	70	69	8	70	0
78	Claudia Artho	1	308	1	4	4		4			7	9	9	3	0	0	1	1	1	1	3	12	0	11	10	1	1		3		1			35.8	20	51	29	26	53
78	Claudia Artho	1	308	1	4	4		4			7	9	9	3	0	0	1	1	2	2	10	14	0	11	8	3	0		3		1			43	42	53	37	32	51
78	Claudia Artho	1	308	1	4	4		4			7	9	9	3	0	0	1	1	3	2	3	12	0	11	6	5	1		3		1			36.6	71	100	78	90	61
78	Claudia Artho	1	308	1	4	4		4			7	9	9	3	0	0	1	1	4	1	10	14	0	11	11	0	1		3		1	135	43.941	39.2004	62	72	15	100	45
79	Diana Segalada	1	397	1	2	4		2			7	9	3	0	1	0	1	1	1	1	3	12	0	11	6	5	1		0		0	44	22.501	70.2	89	89	47	75	51
79	Diana Segalada	1	397	1	2	4		2			7	9	3	0	1	0	1	1	2	2	10	14	0	11	5	6	0		2		1	23	8.526	72.2	88	85	49	87	52
79	Diana Segalada	1	397	1	2	4		2			7	9	3	0	1	0	1	1	3	2	3	12	0	11	4	7	0		2		1	11	5.12	47.6558	100	100	62	100	70
79	Diana Segalada	1	397	1	2	4		2			7	9	3	0	1	0	1	1	4	1	10	14	0	11	9	2	1		2.5		1	137	46.244	36.0354	91	92	22	83	35
80	Jochen Schäfer	1	467	0	4	4		4			7	9	9	1	0	1	1	1	1	1	3	12	0	11	6	5	1		0		0			49.8	60	50	20	70	49
80	Jochen Schäfer	1	467	0	4	4		4			7	9	9	1	0	1	1	1	2	2	10	14	0	11	8	3	0		3		1			59.6	75	49	9	75	90
80	Jochen Schäfer	1	467	0	4	4		4			7	9	9	1	0	1	1	1	3	2	3	12	0	11	6	5	1		3		1			59	90	65	21	91	49
80	Jochen Schäfer	1	467	0	4	4		4			7	9	9	1	0	1	1	1	4	1	10	14	0	11	10	1	1		3		1	110	34.019	33.4892	75	60	19	66	49
81	Jan Eric Hoffmann	1	520	0	5	4		4			5	9	9	2	0	0	1	1	1	1	3	12	0	11	7	4	1		3		1	55	19.77	69	74	92	66	79	34
81	Jan Eric Hoffmann	1	520	0	5	4		4			5	9	9	2	0	0	1	1	2	2	10	14	0	11	5	6	0		3		1	22	6.308	75.4	80	82	69	78	68
81	Jan Eric Hoffmann	1	520	0	5	4		4			5	9	9	2	0	0	1	1	3	2	3	12	0	11	3	8	0		0		0	8	3.564	41.4	89	88	75	81	81
81	Jan Eric Hoffmann	1	520	0	5	4		4			5	9	9	2	0	0	1	1	4	1	10	14	0	11	10	1	1		3		1	119	32.4146	25.7188	81	29	21	27	24
82	Cornia Hinzer	1	580	1	4	2		4			7	9	1	0	1	1	1	1	1	1	3	12	0	11	8	3	1		1		0	32	19.146	64.8	50	94	63	67	50
82	Cornia Hinzer	1	580	1	4	2		4			7	9	1	0	1	1	1	1	2	2	10	14	0	11	8	3	0		3		1	25	8.559	32.8	35	35	23	44	27
82	Cornia Hinzer	1	580	1	4	2		4			7	9	1	0	1	1	1	1	3	2	3	12	0	11	5	6	0		0		0	7	3.22	39.6	67	77	72	80	79
82	Cornia Hinzer	1	580	1	4	2		4			7	9	1	0	1	1	1	1	4	1	10	14	0	11	11	0	1		3		1	90	37.909	39.939	44	47	6	38	15
83	Janine Brandenberg	1	324	1	4	2		4			7	9	9	2	1	1	1	1	1	1	3	12	0	11	8	3	1		1		0	50	20.037	64.2	80	91	49	71	30
83	Janine Brandenberg	1	324	1	4	2		4			7	9	9	2	1	1	1	1	2	2	10	14	0	11	10	1	1		3		1	21	7.412	61	100	90	10	100	5
83	Janine Brandenberg	1	324	1	4	2		4			7	9	9	2	1	1	1	1	3	2	3	12	0	11	4	7	0		0		0	9	4.403	43.6	100	100	80	98	18
83	Janine Brandenberg	1	324	1	4	2		4			7	9	9	2	1	1	1	1	4	1	10	14	0	11	11	0	1		3		1	96	40.1795	32.3878	100	80	20	89	30
84	Noemi Besel	1	488	1	2	1		2			7	9	9	1	1	1	1	1	1	1	3	12	0	11	10	1	1		2		1			49.8	75	75	51	48	0
84	Noemi Besel	1	488	1	2	1		2			7	9	9	1	1	1	1	1	2	2	10	14	0	11	8	3	0		2		1			36.4	67	16	51	48	0
84	Noemi Besel	1	488	1	2	1		2			7	9	9	1	1	1	1	1	3	2	3	12	0	11	4	7	0		0		0			29.2	65	93	77	51	51
84	Noemi Besel	1	488	1	2	1		2			7	9	9	1	1	1	1	1	4	1	10	14	0	11	10	1	1		3		1	0	0	37.8	49	51	13	53	0
85	Roland Gsell	3	549	0	3	4		4			7	9	9	3	0	0	1	1	1	1	3	13	0	11	7	4	1		2		1	56	18.516	70.4	90	98	34	80	50
85	Roland Gsell	3	549	0	3	4		4			7	9	9	3	0	0	1	1	2	2	10	15	0	11	6	5	0		2		1	56	18.516	70	81	80	48	91	50
85	Roland Gsell	3	549	0	3	4		4			7	9	9	3	0	0	1	1	3	2	3	13	0	11	3	8	0		0		0	7	3.68	41.284	100	100	94	100	100
85	Roland Gsell	3	549	0	3	4		4			7	9	9	3	0	0	1	1	4	1	10	15	0	11	9	2	1		3		1	105	52.0323	34.4204	100	90	19	75	26
86	Marc Herzog	3	612	0	3	4		4			7	9	9	3	0	0	1	1	1	1	3	13	0	11	9	2	1		2		1	40	19.634	70.4	90	98	34	80	50
86	Marc Herzog	3	612	0	3	4		4			7	9	9	3	0	0	1	1	2	2	10	15	0	11	6	5	0		2		1	40	19.634	70	81	80	48	91	50
86	Marc Herzog	3	612	0	3	4		4			7	9	9	3	0	0	1	1	3	2	3	13	0	11	2	9	0		0		0	9	4.01	41.2	100	100	94	100	100
86	Marc Herzog	3	612	0	3	4		4			7	9	9	3	0	0	1	1	4	1	10	15	0	11	8	3	1		2		1	89	47.138	34.7618	100	90	19	75	26
87	Ursina Jakob	3	315	1	4	2		4			7	9	3	1	0	1	1	1	1	1	3	13	0	11	5	6	0		0		0	38	18.434	73	81	100	72	70	42
87	Ursina Jakob	3	315	1	4	2		4			7	9	3	1	0	1	1	1	2	2	10	15	0	11	4	7	0		0		0	38	18.434	68.4	81	60	80	59	62
87	Ursina Jakob	3	315	1	4	2		4			7	9	3	1	0	1	1	1	3	2	3	13	0	11	3	8	0		0		0	6	3.796	33.938	90	100	91	70	89
87	Ursina Jakob	3	315	1	4	2		4			7	9	3	1	0	1	1	1	4	1	10	15	0	11	9	2	1		2		1	83	42.459	30.22	71	71	50	75	52
88	Christine Zehntner	3	340	1	5	3		4			7	9	9	3	0	0	1	1	1	1	3	13	0	11	8	3	1		1		0	49	19.161	80.2	100	100	73	100	28
88	Christine Zehntner	3	340	1	5	3		4			7	9	9	3	0	0	1	1	2	2	10	15	0	11	6	5	0		3		1	49	19.161	80.6	100	100	50	100	53
88	Christine Zehntner	3	340	1	5	3		4			7	9	9	3	0	0	1	1	3	2	3	13	0	11	3	8	0		0		0	9	3.758	41.1348	100	100	95	100	100
88	Christine Zehntner	3	340	1	5	3		4			7	9	9	3	0	0	1	1	4	1	10	15	0	11	9	2	1		3		1	0	0	36.2	100	92	11	100	63
89	Sabine Bühler	3	395	1	2	4		3			7	9	9	2	0	0	1	1	1	1	3	13	0	11	8	3	1		2		1	44	15.41	53.2	51	82	47	51	35
89	Sabine Bühler	3	395	1	2	4		3			7	9	9	2	0	0	1	1	2	2	10	15	0	11	5	6	0		2		1	44	15.41	67	57	85	69	57	67
89	Sabine Bühler	3	395	1	2	4		3			7	9	9	2	0	0	1	1	3	2	3	13	0	11	3	8	0		0		0	7	2.234	33.2	79	96	87	70	89
89	Sabine Bühler	3	395	1	2	4		3			7	9	9	2	0	0	1	1	4	1	10	15	0	11	10	1	1		3		1	113	39.122	37.4566	45	52	23	42	31
90	Michael Ganter	3	486	0	3	3		4			7	9	9	3	0	0	1	0	1	1	3	13	0	11	8	3	1		2		1	44	17.334	60.2	52	78	71	51	49
90	Michael Ganter	3	486	0	3	3		4			7	9	9	3	0	0	1	0	2	2	10	15	0	11	4	7	0		1		0	44	17.334	76.6	52	90	90	78	73
90	Michael Ganter	3	486	0	3	3		4			7	9	9	3	0	0	1	0	3	2	3	13	0	11	2	9	0		1		0	12	3.088	37.2	70	83	82	81	79
90	Michael Ganter	3	486	0	3	3		4			7	9	9	3	0	0	1	0	4	1	10	15	0	11	10	1	1		2		1	107	40.162	35.9918	51	50	22	51	53
91	Thomas Geke	3	516	0	2	1		1			5	15	9	7	1	1	1	1	1	1	3	13	0	11	7	4	1		2		1			64.4	79	92	50	50	51
91	Thomas Geke	3	516	0	2	1		1			5	15	9	7	1	1	1	1	2	2	10	15	0	11	7	4	0		3		1			45.8	71	68	14	37	39
91	Thomas Geke	3	516	0	2	1		1			5	15	9	7	1	1	1	1	3	2	3	13	0	11	3	8	0		0		0			47	76	92	22	73	68
91	Thomas Geke	3	516	0	2	1		1			5	15	9	7	1	1	1	1	4	1	10	15	0	11	10	1	1		1.5		0	104	40.918	37.7056	68	86	31	74	72
92	Reto Thomasin	3	596	0	4	3		4			7	15	9	2	1	1	1	1	1	1	3	13	0	11	6	5	1		1		0	32	11.841	75.4	87	98	68	75	49
92	Reto Thomasin	3	596	0	4	3		4			7	15	9	2	1	1	1	1	2	2	10	15	0	11	9	2	1		3		1	32	11.841	57.4	92	56	11	89	39
92	Reto Thomasin	3	596	0	4	3		4			7	15	9	2	1	1	1	1	3	2	3	13	0	11	3	8	0		1		0	9	3.087	45.8526	100	100	71	100	92
92	Reto Thomasin	3	596	0	4	3		4			7	15	9	2	1	1	1	1	4	1	10	15	0	11	10	1	1		3		1	83	39.036	35.993	91	74	5	100	24

## Sheet: VP2_Distractions
Participant_number	Participant_ID	Center	min_past_7am	Sex_female	Age_group	Job	Experience_years	Experience_group	ROTEM_per_year	Self_rated_ROTEM_skill	hours_sleep	hours_awake	hours_work	Caffein	Question 1: Es kommt bei meiner klinischen Tätigkeit gelegentlich vor, dass ich mich müde fühle	Question 2: Müdigkeit war während meiner klinischen Arbeit bereits mitverantwortlich für das Entstehen einer gefährlichen Situation	Question 3: Wenn bei mir eine Operation durchgeführt werden müsste, hätte ich lieber eine/n nicht-müde/n Anästhesieführende/n als eine/n müde/n Anästhesieführende/n.	Question 4: Ich bin überzeugt, dass sich Müdigkeit negativ auf die Patientensicherheit auswirken kann	Playback_sequence	Technology	Duration	Scenario	Distraction	max_correct	correct_answers	wrong_answers	correct_binary	time to decision	confidence_category	confidence_continuous	confidence_binary	Slide1_visual_fixations	Slide1_fixation_time	NASA_TLX	NASA_TLX_Mental_demand	NASA_TLX_Temporal_demand	100-NASA_TLX_Overall_performance	NASA_TLX_Effort	NASA_TLX_Frustration
93	Zbinden Anina	1	568.55	1	2	1		2											1	0	10	16	0	11	5	6	0			70	1			76	90	100	40	80	70
93	Zbinden Anina	1	568.55	1	2	1		2											2	1	10	16	1	11	7	4	0			70	1			78	100	100	40	100	50
93	Zbinden Anina	1	568.55	1	2	1		2											3	0	10	16	1	11	5	6	0			70	1			86	100	100	60	100	70
93	Zbinden Anina	1	568.55	1	2	1		2											4	1	10	16	0	11	10	1	1			70	1			52	80	70	0	80	30
94	Dani Button	3	138.067	0	3	3		2											1	0	10	16	0	11	7	4	0			80	1			74	90	90	60	80	50
94	Dani Button	3	138.067	0	3	3		2											2	1	10	16	1	11	7	4	0			60	1			74	90	90	50	90	50
94	Dani Button	3	138.067	0	3	3		2											3	0	10	16	1	11	9	2	1			90	1			92	100	100	70	100	90
94	Dani Button	3	138.067	0	3	3		2											4	1	10	16	0	11	11	0	1			90	1			40	70	80	10	40	0
95	Manuela Hauser	3	224.983	1	4	4		2											1	0	10	16	0	11	2	9	0			20	0			58	80	20	70	50	70
95	Manuela Hauser	3	224.983	1	4	4		2											2	1	10	16	1	11	7	4	0			80	1			60	90	100	30	80	0
95	Manuela Hauser	3	224.983	1	4	4		2											3	0	10	16	1	11	2	9	0			80	1			92	100	100	80	100	80
95	Manuela Hauser	3	224.983	1	4	4		2											4	1	10	16	0	11	8	3	1			90	1			62	70	90	40	70	40
96	Barbara Jung	3	373.583	1	4	2		2											1	0	10	16	0	11	5	6	0			30	0			54	80	80	60	50	0
96	Barbara Jung	3	373.583	1	4	2		2											2	1	10	16	1	11	6	5	0			10	0			80	100	100	100	100	0
96	Barbara Jung	3	373.583	1	4	2		2											3	0	10	16	1	11	8	3	1			0	0			74	100	100	90	80	0
96	Barbara Jung	3	373.583	1	4	2		2											4	1	10	16	0	11	9	2	1			60	1			44	60	50	60	50	0
97	Stefan Meierhofer	3	465.483	0	3	4		3											1	0	10	16	0	11	10	1	1			60	1			42	60	50	30	70	0
97	Stefan Meierhofer	3	465.483	0	3	4		3											2	1	10	16	1	11	7	4	0			30	0			50	90	0	70	80	10
97	Stefan Meierhofer	3	465.483	0	3	4		3											3	0	10	16	1	11	2	9	0			20	0			74	90	80	90	90	20
97	Stefan Meierhofer	3	465.483	0	3	4		3											4	1	10	16	0	11	10	1	1			80	1			28	40	20	40	40	0
100	Frank Doberer	3	544.167	0	4	2		2											1	0	10	16	0	11	9	2	1			80	1			33	40	50	35	40	0
100	Frank Doberer	3	544.167	0	4	2		2											2	1	10	16	1	11	9	2	1			20	0			50	70	60	50	70	0
100	Frank Doberer	3	544.167	0	4	2		2											3	0	10	16	1	11	8	3	1			70	1			64	70	60	50	70	70
100	Frank Doberer	3	544.167	0	4	2		2											4	1	10	16	0	11	9	2	1			40	0			28	20	40	50	30	0
101	Michael Ganter	3	130.667	0	4	3		2											1	0	10	16	0	11	8	3	1			30	0			60	80	80	40	80	20
101	Michael Ganter	3	130.667	0	4	3		2											2	1	10	16	1	11	5	6	0			20	0			70	100	80	40	80	50
101	Michael Ganter	3	130.667	0	4	3		2											3	0	10	16	1	11	1	10	0			60	1			92	100	100	100	100	60
101	Michael Ganter	3	130.667	0	4	3		2											4	1	10	16	0	11	11	0	1			90	1			14	10	10	20	30	0
102	Geri Amann	3	222.2	0	4	4		2											1	0	10	16	0	11	4	7	0			80	1			66	90	90	50	80	20
102	Geri Amann	3	222.2	0	4	4		2											2	1	10	16	1	11	6	5	0			80	1			66	90	80	40	90	30
102	Geri Amann	3	222.2	0	4	4		2											3	0	10	16	1	11	0	11	0			90	1			94	100	90	90	100	90
102	Geri Amann	3	222.2	0	4	4		2											4	1	10	16	0	11	8	3	1			90	1			40	20	70	20	80	10
103	Susanne Bühler	3	316.483	1	2	4		3											1	0	10	16	0	11	10	1	1			70	1			57	75	80	30	70	30
103	Susanne Bühler	3	316.483	1	2	4		3											2	1	10	16	1	11	5	6	0			50	0			66	80	85	60	75	30
103	Susanne Bühler	3	316.483	1	2	4		3											3	0	10	16	1	11	7	4	0			30	0			66	80	80	60	80	30
103	Susanne Bühler	3	316.483	1	2	4		3											4	1	10	16	0	11	11	0	1			75	1			53	70	75	30	70	20
104	Antoniae Martina	3	465.45	1	2	1		2											1	0	10	16	0	11	8	3	1			40	0			62	50	70	60	80	50
104	Antoniae Martina	3	465.45	1	2	1		2											2	1	10	16	1	11	9	2	1			50	0			42	30	60	40	40	40
104	Antoniae Martina	3	465.45	1	2	1		2											3	0	10	16	1	11	7	4	0			70	1			68	60	80	60	70	70
104	Antoniae Martina	3	465.45	1	2	1		2											4	1	10	16	0	11	9	2	1			60	1			36	50	50	20	30	30
105	Susanne Bühr	3	568.767	1	3	2		2											1	0	10	16	0	11	9	2	1			80	1			60	100	100	20	80	0
105	Susanne Bühr	3	568.767	1	3	2		2											2	1	10	16	1	11	5	6	0			0	0			86	100	100	70	100	60
105	Susanne Bühr	3	568.767	1	3	2		2											3	0	10	16	1	11	9	2	1			10	0			51	70	100	25	50	10
105	Susanne Bühr	3	568.767	1	3	2		2											4	1	10	16	0	11	8	3	1			80	1			52	80	100	20	60	0
106	Roland Gsell	3	133.083	0	3	4		2											1	0	10	16	0	11	10	1	1			80	1			52	80	80	20	80	0
106	Roland Gsell	3	133.083	0	3	4		2											2	1	10	16	1	11	5	6	0			40	0			70	100	100	50	90	10
106	Roland Gsell	3	133.083	0	3	4		2											3	0	10	16	1	11	4	7	0			20	0			82	100	100	90	100	20
106	Roland Gsell	3	133.083	0	3	4		2											4	1	10	16	0	11	8	3	1			70	1			50	80	80	20	70	0
107	Denise Tobler	3	203.733	1	5	4		2											1	0	10	16	0	11	7	4	0			70	1			60	90	90	20	100	0
107	Denise Tobler	3	203.733	1	5	4		2											2	1	10	16	1	11	5	6	0			20	0			74	100	100	70	100	0
107	Denise Tobler	3	203.733	1	5	4		2											3	0	10	16	1	11	3	8	0			0	0			64	100	30	90	100	0
107	Denise Tobler	3	203.733	1	5	4		2											4	1	10	16	0	11	9	2	1			80	1			42	90	0	30	90	0
108	Pascale Sulser	3	373.933	1	2	1		1											1	0	10	16	0	11	11	0	1			80	1			38	40	60	20	60	10
108	Pascale Sulser	3	373.933	1	2	1		1											2	1	10	16	1	11	7	4	0			30	0			78	100	100	50	100	40
108	Pascale Sulser	3	373.933	1	2	1		1											3	0	10	16	1	11	10	1	1			60	1			72	90	80	50	80	60
108	Pascale Sulser	3	373.933	1	2	1		1											4	1	10	16	0	11	10	1	1			90	1			44	60	50	30	60	20
109	Luca Schmid	3	453.55	0	2	1		2											1	0	10	16	0	11	10	1	1			80	1			38	60	50	20	60	0
109	Luca Schmid	3	453.55	0	2	1		2											2	1	10	16	1	11	9	2	1			60	1			58	80	80	40	80	10
109	Luca Schmid	3	453.55	0	2	1		2											3	0	10	16	1	11	11	0	1			0	0			50	80	60	30	80	0
109	Luca Schmid	3	453.55	0	2	1		2											4	1	10	16	0	11	11	0	1			85	1			38	65	40	20	65	0
110	Roman Sandoz	3	539.583	0	3	1		3											1	0	10	16	0	11	11	0	1			96	1			58	90	100	5	90	5
110	Roman Sandoz	3	539.583	0	3	1		3											2	1	10	16	1	11	7	4	0			40	0			86	100	100	70	100	60
110	Roman Sandoz	3	539.583	0	3	1		3											3	0	10	16	1	11	5	6	0			60	1			84	100	100	60	100	60
110	Roman Sandoz	3	539.583	0	3	1		3											4	1	10	16	0	11	11	0	1			90	1			56	80	90	20	85	5
111	Dirk Ubmann	1	93.4167	0	3	2		3											1	0	10	16	0	11	11	0	1			90	1			24	30	30	10	40	10
111	Dirk Ubmann	1	93.4167	0	3	2		3											2	1	10	16	1	11	6	5	0			80	1			52	40	70	30	70	50
111	Dirk Ubmann	1	93.4167	0	3	2		3											3	0	10	16	1	11	6	5	0			40	0			60	70	80	40	70	40
111	Dirk Ubmann	1	93.4167	0	3	2		3											4	1	10	16	0	11	8	3	1			100	1			18	30	20	10	20	10
72	Garafolo Emanuele	1	199.533	0	2	4		3											1	0	10	16	0	11	7	4	0			75	1			53	60	75	50	60	20
72	Garafolo Emanuele	1	199.533	0	2	4		3											2	1	10	16	1	11	8	3	1			55	0			57.2	86	50	50	90	10
72	Garafolo Emanuele	1	199.533	0	2	4		3											3	0	10	16	1	11	9	2	1			10	0			61	85	75	50	85	10
72	Garafolo Emanuele	1	199.533	0	2	4		3											4	1	10	16	0	11	11	0	1			99	1			16.2	30	20	1	30	0
112	Elisabeth Hörl	1	300.2	1	3	4		2											1	0	10	16	0	11	6	5	0			70	1			48	70	70	30	50	20
112	Elisabeth Hörl	1	300.2	1	3	4		2											2	1	10	16	1	11	5	6	0			50	0			87	90	90	70	95	90
112	Elisabeth Hörl	1	300.2	1	3	4		2											3	0	10	16	1	11	2	9	0			100	1			98	100	100	90	100	100
112	Elisabeth Hörl	1	300.2	1	3	4		2											4	1	10	16	0	11	10	1	1			80	1			46	60	50	30	60	30
30	Fiona Möhler	1	382	1	3	2		2											1	1	3	17	0	11	6	5	1			40	1			48	50	70	70	20	30
30	Fiona Möhler	1	382	1	3	2		2											2	0	3	17	1	11	2	9	0			10	0			54	80	40	70	60	20
30	Fiona Möhler	1	382	1	3	2		2											3	1	3	17	1	11	6	5	1			10	0			38	50	20	60	50	10
30	Fiona Möhler	1	382	1	3	2		2											4	0	3	17	0	11	3	8	1			50	1			28	30	30	40	40	0
113	Katja Sigrist	1	73.5833	1	3	2		2											1	1	3	17	0	11	6	5	1			40	1			40	40	80	60	20	0
113	Katja Sigrist	1	73.5833	1	3	2		2											2	0	3	17	1	11	8	3	1			65	1			40	40	80	40	40	0
113	Katja Sigrist	1	73.5833	1	3	2		2											3	1	3	17	1	11	7	4	1			0	0			40	50	70	40	40	0
113	Katja Sigrist	1	73.5833	1	3	2		2											4	0	3	17	0	11	7	4	1			70	1			30	40	40	30	40	0
19	Salome Meyer	1	494.667	1	2	1		2											1	1	3	17	0	11	5	6	1			20	0			58	70	90	70	30	30
19	Salome Meyer	1	494.667	1	2	1		2											2	0	3	17	1	11	6	5	1			40	1			78	90	90	70	90	50
19	Salome Meyer	1	494.667	1	2	1		2											3	1	3	17	1	11	6	5	1			20	0			56	60	70	60	70	20
19	Salome Meyer	1	494.667	1	2	1		2											4	0	3	17	0	11	5	6	1			70	1			42	40	70	40	50	10
114	Helmuth v. Reichert	1	202.167	0	5	4		2											1	1	3	17	0	11	4	7	1			10	0			74	70	80	80	50	90
114	Helmuth v. Reichert	1	202.167	0	5	4		2											2	0	3	17	1	11	1	10	0			0	0			100	100	100	100	100	100
114	Helmuth v. Reichert	1	202.167	0	5	4		2											3	1	3	17	1	11	4	7	1			100	1			98	100	100	90	100	100
114	Helmuth v. Reichert	1	202.167	0	5	4		2											4	0	3	17	0	11	3	8	1			30	0			98	100	100	90	100	100
115	Patricia Yue	1	278.483	1	2	1		2											1	1	3	17	0	11	8	3	1			40	1			48	50	70	50	50	20
115	Patricia Yue	1	278.483	1	2	1		2											2	0	3	17	1	11	2	9	0			10	0			66	90	80	90	30	40
115	Patricia Yue	1	278.483	1	2	1		2											3	1	3	17	1	11	4	7	1			30	0			68	80	80	80	70	30
115	Patricia Yue	1	278.483	1	2	1		2											4	0	3	17	0	11	4	7	1			20	0			66	80	80	70	60	40
116	Lukas Lorang	1	396.417	0	2	4		2											1	1	3	17	0	11	3	8	1			25	0			82	90	90	80	85	65
116	Lukas Lorang	1	396.417	0	2	4		2											2	0	3	17	1	11	2	9	0			5	0			93.4	99	99	95	99	75
116	Lukas Lorang	1	396.417	0	2	4		2											3	1	3	17	1	11	4	7	1			25	0			69	95	95	35	95	25
116	Lukas Lorang	1	396.417	0	2	4		2											4	0	3	17	0	11	5	6	1			50	1			70	70	90	50	90	50
117	Clement Tschopp	1	570.417	0	3	1		3											1	1	3	17	0	11	4	7	1			30	0			56	70	90	60	20	40
117	Clement Tschopp	1	570.417	0	3	1		3											2	0	3	17	1	11	1	10	0			10	0			80	90	90	80	80	60
117	Clement Tschopp	1	570.417	0	3	1		3											3	1	3	17	1	11	3	8	1			30	0			64	90	80	50	70	30
117	Clement Tschopp	1	570.417	0	3	1		3											4	0	3	17	0	11	3	8	1			30	0			62	60	80	50	70	50
118	Reto Thomasin	3	130.683	0	4	3		2											1	0	3	17	0	11	4	7	1			15	0			70	80	80	90	80	20
118	Reto Thomasin	3	130.683	0	4	3		2											2	1	3	17	1	11	4	7	1			15	0			67	80	80	50	85	40
118	Reto Thomasin	3	130.683	0	4	3		2											3	0	3	17	1	11	6	5	1			30	0			63	85	90	30	80	30
118	Reto Thomasin	3	130.683	0	4	3		2											4	1	3	17	0	11	4	7	1			30	0			56	70	90	20	80	20
119	Jan Ellensohn	3	213.233	0	2	1		2											1	0	3	17	0	11	4	7	1			0	0			78	100	100	50	80	60
119	Jan Ellensohn	3	213.233	0	2	1		2											2	1	3	17	1	11	2	9	0			0	0			78	100	100	70	100	20
119	Jan Ellensohn	3	213.233	0	2	1		2											3	0	3	17	1	11	4	7	1			10	0			68	100	100	30	100	10
119	Jan Ellensohn	3	213.233	0	2	1		2											4	1	3	17	0	11	5	6	1			40	1			70	80	100	50	100	20
120	Maria Niedermann	3	389.4	1	4	4		2											1	0	3	17	0	11	4	7	1			0	0			28	80	0	50	10	0
120	Maria Niedermann	3	389.4	1	4	4		2											2	1	3	17	1	11	8	3	1			50	1			30	70	0	50	30	0
120	Maria Niedermann	3	389.4	1	4	4		2											3	0	3	17	1	11	2	9	0			0	0			52	80	50	60	70	0
120	Maria Niedermann	3	389.4	1	4	4		2											4	1	3	17	0	11	7	4	1			70	1			50	80	60	50	60	0
121	Gabriela Keller	3	463.567	1	2	1		3											1	0	3	17	0	11	4	7	1			80	1			76	100	80	60	60	80
121	Gabriela Keller	3	463.567	1	2	1		3											2	1	3	17	1	11	3	8	1			40	1			80	90	90	70	70	80
121	Gabriela Keller	3	463.567	1	2	1		3											3	0	3	17	1	11	4	7	1			80	1			78	80	90	60	80	80
121	Gabriela Keller	3	463.567	1	2	1		3											4	1	3	17	0	11	5	6	1			60	1			60	70	80	40	60	50
122	Angelina Grest	3	134.267	1	2	1		2											1	0	3	17	0	11	3	8	1			20	0			76.2	80	100	90	100	11
122	Angelina Grest	3	134.267	1	2	1		2											2	1	3	17	1	11	5	6	1			30	0			67	80	90	70	90	5
122	Angelina Grest	3	134.267	1	2	1		2											3	0	3	17	1	11	3	8	1			10	0			81	100	100	95	100	10
122	Angelina Grest	3	134.267	1	2	1		2											4	1	3	17	0	11	6	5	1			30	0			71	90	90	80	90	5
123	Gabi Preter	3	227.183	1	4	4		2											1	0	3	17	0	11	3	8	1			70	1			70	50	100	50	100	50
123	Gabi Preter	3	227.183	1	4	4		2											2	1	3	17	1	11	7	4	1			70	1			75	100	95	40	90	50
123	Gabi Preter	3	227.183	1	4	4		2											3	0	3	17	1	11	3	8	1			90	1			94	100	100	80	100	90
123	Gabi Preter	3	227.183	1	4	4		2											4	1	3	17	0	11	7	4	1			60	1			66	70	80	50	70	60
124	Jan Hoffmann	3	382.5	0	4	4		2											1	0	3	17	0	11	4	7	1			60	1			32	70	0	40	50	0
124	Jan Hoffmann	3	382.5	0	4	4		2											2	1	3	17	1	11	5	6	1			70	1			36	60	30	30	60	0
124	Jan Hoffmann	3	382.5	0	4	4		2											3	0	3	17	1	11	4	7	1			0	0			49	70	70	30	75	0
124	Jan Hoffmann	3	382.5	0	4	4		2											4	1	3	17	0	11	7	4	1			80	1			36	70	50	10	50	0
125	Sabine Stünzi	3	514.633	1	4	2		2											1	0	3	17	0	11	4	7	1			60	1			77.8	80	99	90	40	80
125	Sabine Stünzi	3	514.633	1	4	2		2											2	1	3	17	1	11	4	7	1			40	1			86	80	80	90	90	90
125	Sabine Stünzi	3	514.633	1	4	2		2											3	0	3	17	1	11	3	8	1			90	1			91	90	90	95	90	90
125	Sabine Stünzi	3	514.633	1	4	2		2											4	1	3	17	0	11	6	5	1			40	1			88	80	90	90	90	90
126	Daniela Grabher	1	42.4333	1	3	2		3											1	1	10	16	0	11	7	4	0			70	1			42	60	60	30	60	0
126	Daniela Grabher	1	42.4333	1	3	2		3											2	0	10	16	1	11	2	9	0			20	0			82	90	90	70	80	80
126	Daniela Grabher	1	42.4333	1	3	2		3											3	1	10	16	1	11	6	5	0			70	1			70	80	80	40	80	70
126	Daniela Grabher	1	42.4333	1	3	2		3											4	0	10	16	0	11	6	5	0			80	1			42	50	60	20	60	20
127	Hofmänner Daniel	1	114.517	0	2	1		2											1	1	10	16	0	11	9	2	1			60	1			59	75	70	40	60	50
127	Hofmänner Daniel	1	114.517	0	2	1		2											2	0	10	16	1	11	4	7	0			20	0			88	90	90	90	90	80
127	Hofmänner Daniel	1	114.517	0	2	1		2											3	1	10	16	1	11	7	4	0			70	1			76	80	80	80	70	70
127	Hofmänner Daniel	1	114.517	0	2	1		2											4	0	10	16	0	11	10	1	1			80	1			49	65	60	30	60	30
128	Jelena Asanin	1	234.05	1	2	4		2											1	0	3	17	0	11	8	3	1			85	1			26	50	30	20	30	0
128	Jelena Asanin	1	234.05	1	2	4		2											2	1	3	17	1	11	5	6	1			70	1			38	50	50	40	40	10
128	Jelena Asanin	1	234.05	1	2	4		2											3	0	3	17	1	11	7	4	1			20	0			36	40	40	40	40	20
128	Jelena Asanin	1	234.05	1	2	4		2											4	1	3	17	0	11	7	4	1			80	1			22	30	20	30	20	10
129	Tobi Hess	1	316	0	2	4		2											1	1	10	16	0	11	10	1	1			100	1			22	60	0	30	20	0
129	Tobi Hess	1	316	0	2	4		2											2	0	10	16	1	11	3	8	0			5	0			76	95	20	95	70	100
129	Tobi Hess	1	316	0	2	4		2											3	1	10	16	1	11	9	2	1			0	0			30	85	0	0	65	0
129	Tobi Hess	1	316	0	2	4		2											4	0	10	16	0	11	5	6	0			65	1			62	70	70	55	75	40
130	Rachele Contri	1	407.25	1	2	1		2											1	1	10	16	0	11	9	2	1			90	1			24	50	20	30	20	0
130	Rachele Contri	1	407.25	1	2	1		2											2	0	10	16	1	11	6	5	0			50	0			66	90	80	70	80	10
130	Rachele Contri	1	407.25	1	2	1		2											3	1	10	16	1	11	8	3	1			5	0			37	30	40	40	70	5
130	Rachele Contri	1	407.25	1	2	1		2											4	0	10	16	0	11	7	4	0			80	1			39	60	30	30	70	5

## Sheet: VP2_Central_monitor
Participant_number	Participant_ID	Center	min_past_7am	Sex_female	Age_group	Job	Experience_years	Experience_group	ROTEM_per_year	Self_rated_ROTEM_skill	hours_sleep	hours_awake	hours_work	Caffein	Question 1: Es kommt bei meiner klinischen Tätigkeit gelegentlich vor, dass ich mich müde fühle	Question 2: Müdigkeit war während meiner klinischen Arbeit bereits mitverantwortlich für das Entstehen einer gefährlichen Situation	Question 3: Wenn bei mir eine Operation durchgeführt werden müsste, hätte ich lieber eine/n nicht-müde/n Anästhesieführende/n als eine/n müde/n Anästhesieführende/n.	Question 4: Ich bin überzeugt, dass sich Müdigkeit negativ auf die Patientensicherheit auswirken kann	Playback_sequence	Technology	Duration	Scenario	Distraction	max_correct	correct_answers	wrong_answers	correct_binary	time to decision	confidence_category	confidence_continuous	confidence_binary	Slide1_visual_fixations	Slide1_fixation_time	NASA_TLX	NASA_TLX_Mental_demand	NASA_TLX_Temporal_demand	100-NASA_TLX_Overall_performance	NASA_TLX_Effort	NASA_TLX_Frustration
93	Zbinden Anina	1	568.55	1	2	1		2											1	1	30	18	0	22	17	5	1			70	1			62	90	80	40	80	20
93	Zbinden Anina	1	568.55	1	2	1		2											2	0	30	19	0	22	15	7	1			85	1			56	80	70	30	80	20
93	Zbinden Anina	1	568.55	1	2	1		2											3	0	30	18	0	22	17	5	1			75	1			56	80	60	30	80	30
93	Zbinden Anina	1	568.55	1	2	1		2											4	1	30	19	0	22	18	4	1			55	1			76	90	90	60	90	50
94	Dani Button	3	138.067	0	3	3		2											1	1	30	18	0	22	15	7	1			65	1			76	80	90	50	90	70
94	Dani Button	3	138.067	0	3	3		2											2	0	30	19	0	22	16	6	1			75	1			76	100	100	50	100	30
94	Dani Button	3	138.067	0	3	3		2											3	0	30	18	0	22	16	6	1			90	1			62	80	100	20	90	20
94	Dani Button	3	138.067	0	3	3		2											4	1	30	19	0	22	16	6	1			70	1			76	100	100	50	100	30
95	Manuela Hauser	3	224.983	1	4	4		2											1	1	30	18	0	22	15	7	1			40	0			70	100	100	40	70	40
95	Manuela Hauser	3	224.983	1	4	4		2											2	0	30	19	0	22	11	11	0			55	1			72	100	100	50	80	30
95	Manuela Hauser	3	224.983	1	4	4		2											3	0	30	18	0	22	12	10	0			55	1			80	100	100	70	80	50
95	Manuela Hauser	3	224.983	1	4	4		2											4	1	30	19	0	22	12	10	0			50	0			84	100	100	70	100	50
96	Barbara Jung	3	373.583	1	4	2		2											1	1	30	18	0	22	18	4	1			65	1			54	90	80	50	50	0
96	Barbara Jung	3	373.583	1	4	2		2											2	0	30	19	0	22	13	9	0			30	0			74	100	100	80	90	0
96	Barbara Jung	3	373.583	1	4	2		2											3	0	30	18	0	22	13	9	0			65	1			62	80	90	60	80	0
96	Barbara Jung	3	373.583	1	4	2		2											4	1	30	19	0	22	12	10	0			40	0			60	80	80	70	70	0
97	Stefan Meierhofer	3	465.483	0	3	4		3											1	1	30	18	0	22	10	12	0			15	0			64	80	60	80	60	40
97	Stefan Meierhofer	3	465.483	0	3	4		3											2	0	30	19	0	22	13	9	0			20	0			70	80	80	80	80	30
97	Stefan Meierhofer	3	465.483	0	3	4		3											3	0	30	18	0	22	11	11	0			45	0			60	80	40	70	80	30
97	Stefan Meierhofer	3	465.483	0	3	4		3											4	1	30	19	0	22	12	10	0			15	0			74	80	60	90	80	60
100	Frank Doberer	3	544.167	0	4	2		2											1	1	30	18	0	22	14	8	1			75	1			32	60	20	40	40	0
100	Frank Doberer	3	544.167	0	4	2		2											2	0	30	19	0	22	14	8	1			80	1			30	50	20	30	50	0
100	Frank Doberer	3	544.167	0	4	2		2											3	0	30	18	0	22	14	8	1			65	1			48	80	20	60	80	0
100	Frank Doberer	3	544.167	0	4	2		2											4	1	30	19	0	22	17	5	1			55	1			50	70	40	70	70	0
101	Michael Ganter	3	130.667	0	4	3		2											1	1	30	18	0	22	20	2	1			70	1			18	20	20	30	20	0
101	Michael Ganter	3	130.667	0	4	3		2											2	0	30	19	0	22	11	11	0			10	0			60	90	30	80	80	20
101	Michael Ganter	3	130.667	0	4	3		2											3	0	30	18	0	22	14	8	1			40	0			54	80	20	70	80	20
101	Michael Ganter	3	130.667	0	4	3		2											4	1	30	19	0	22	19	3	1			60	1			26	30	20	50	30	0
102	Geri Amann	3	222.2	0	4	4		2											1	1	30	18	0	22	14	8	1			85	1			60	90	70	30	80	30
102	Geri Amann	3	222.2	0	4	4		2											2	0	30	19	0	22	8	14	0			60	1			84	90	90	90	90	60
102	Geri Amann	3	222.2	0	4	4		2											3	0	30	18	0	22	13	9	0			80	1			72	90	90	70	80	30
102	Geri Amann	3	222.2	0	4	4		2											4	1	30	19	0	22	13	9	0			70	1			68	80	90	50	70	50
103	Susanne Bühler	3	316.483	1	2	4		3											1	1	30	18	0	22	18	4	1			80	1			53	70	70	30	70	25
103	Susanne Bühler	3	316.483	1	2	4		3											2	0	30	19	0	22	10	12	0			40	0			72	80	80	80	80	40
103	Susanne Bühler	3	316.483	1	2	4		3											3	0	30	18	0	22	11	11	0			35	0			75	85	85	80	85	40
103	Susanne Bühler	3	316.483	1	2	4		3											4	1	30	19	0	22	19	3	1			65	1			58	75	80	30	75	30
104	Antoniae Martina	3	465.45	1	2	1		2											1	1	30	18	0	22	16	6	1			80	1			44	80	60	20	50	10
104	Antoniae Martina	3	465.45	1	2	1		2											2	0	30	19	0	22	17	5	1			85	1			40	40	40	50	50	20
104	Antoniae Martina	3	465.45	1	2	1		2											3	0	30	18	0	22	16	6	1			80	1			44	60	40	20	60	40
104	Antoniae Martina	3	465.45	1	2	1		2											4	1	30	19	0	22	17	5	1			80	1			52	80	50	40	50	40
105	Susanne Bühr	3	568.767	1	3	2		2											1	1	30	18	0	22	19	3	1			45	0			72	100	100	50	100	10
105	Susanne Bühr	3	568.767	1	3	2		2											2	0	30	19	0	22	13	9	0			65	1			64	80	100	40	100	0
105	Susanne Bühr	3	568.767	1	3	2		2											3	0	30	18	0	22	18	4	1			87.5	1			58	80	100	30	80	0
105	Susanne Bühr	3	568.767	1	3	2		2											4	1	30	19	0	22	13	9	0			40	0			54	100	100	50	20	0
106	Roland Gsell	3	133.083	0	3	4		2											1	1	30	18	0	22	12	10	0			80	1			66	90	80	40	100	20
106	Roland Gsell	3	133.083	0	3	4		2											2	0	30	19	0	22	13	9	0			55	1			56	80	70	30	90	10
106	Roland Gsell	3	133.083	0	3	4		2											3	0	30	18	0	22	14	8	1			40	0			84	100	100	70	100	50
106	Roland Gsell	3	133.083	0	3	4		2											4	1	30	19	0	22	14	8	1			50	0			70	100	100	30	100	20
107	Denise Tobler	3	203.733	1	5	4		2											1	1	30	18	0	22	16	6	1			80	1			44	90	20	30	80	0
107	Denise Tobler	3	203.733	1	5	4		2											2	0	30	19	0	22	14	8	1			85	1			40	80	20	20	80	0
107	Denise Tobler	3	203.733	1	5	4		2											3	0	30	18	0	22	13	9	0			90	1			46	90	30	30	80	0
107	Denise Tobler	3	203.733	1	5	4		2											4	1	30	19	0	22	13	9	0			70	1			50	80	40	40	90	0
108	Pascale Sulser	3	373.933	1	2	1		1											1	1	30	18	0	22	19	3	1			65	1			58	80	70	30	80	30
108	Pascale Sulser	3	373.933	1	2	1		1											2	0	30	19	0	22	19	3	1			60	1			70	80	90	60	80	40
108	Pascale Sulser	3	373.933	1	2	1		1											3	0	30	18	0	22	19	3	1			65	1			64	80	70	60	80	30
108	Pascale Sulser	3	373.933	1	2	1		1											4	1	30	19	0	22	18	4	1			60	1			70	100	90	40	90	30
109	Luca Schmid	3	453.55	0	2	1		2											1	1	30	18	0	22	21	1	1			55	1			57	85	60	40	90	10
109	Luca Schmid	3	453.55	0	2	1		2											2	0	30	19	0	22	16	6	1			60	1			66	90	90	50	90	10
109	Luca Schmid	3	453.55	0	2	1		2											3	0	30	18	0	22	17	5	1			50	0			73	95	95	60	95	20
109	Luca Schmid	3	453.55	0	2	1		2											4	1	30	19	0	22	21	1	1			62.5	1			58	80	80	40	80	10
110	Roman Sandoz	3	539.583	0	3	1		3											1	1	30	18	0	22	19	3	1			80	1			61	80	90	35	75	25
110	Roman Sandoz	3	539.583	0	3	1		3											2	0	30	19	0	22	19	3	1			90	1			64	95	95	25	95	10
110	Roman Sandoz	3	539.583	0	3	1		3											3	0	30	18	0	22	17	5	1			95	1			72	100	85	40	95	40
110	Roman Sandoz	3	539.583	0	3	1		3											4	1	30	19	0	22	20	2	1			82.5	1			69	95	95	30	95	30
111	Dirk Ubmann	1	93.4167	0	3	2		3											1	1	30	18	0	22	15	7	1			85	1			50	80	50	20	70	30
111	Dirk Ubmann	1	93.4167	0	3	2		3											2	0	30	19	0	22	16	6	1			95	1			52	70	60	20	80	30
111	Dirk Ubmann	1	93.4167	0	3	2		3											3	0	30	18	0	22	15	7	1			100	1			54	80	80	10	80	20
111	Dirk Ubmann	1	93.4167	0	3	2		3											4	1	30	19	0	22	8	14	0			55	1			76	90	80	90	80	40
72	Garafolo Emanuele	1	199.533	0	2	4		3											1	1	30	18	0	22	21	1	1			95	1			28	50	30	10	50	0
72	Garafolo Emanuele	1	199.533	0	2	4		3											2	0	30	19	0	22	12	10	0			55	1			70	80	80	70	90	30
72	Garafolo Emanuele	1	199.533	0	2	4		3											3	0	30	18	0	22	20	2	1			35	0			76	90	90	70	90	40
72	Garafolo Emanuele	1	199.533	0	2	4		3											4	1	30	19	0	22	14	8	1			55	1			63	80	80	60	75	20
112	Elisabeth Hörl	1	300.2	1	3	4		2											1	1	30	18	0	22	15	7	1			65	1			44	60	40	40	50	30
112	Elisabeth Hörl	1	300.2	1	3	4		2											2	0	30	19	0	22	11	11	0			45	0			86	80	80	80	90	100
112	Elisabeth Hörl	1	300.2	1	3	4		2											3	0	30	18	0	22	15	7	1			60	1			64	70	70	40	80	60
112	Elisabeth Hörl	1	300.2	1	3	4		2											4	1	30	19	0	22	17	5	1			52.5	0			62	70	70	50	70	50
30	Fiona Möhler	1	382	1	3	2		2											1	1	10	20	0	22	11	11	1			60	1			40	60	30	60	30	20
30	Fiona Möhler	1	382	1	3	2		2											2	0	10	21	0	22	4	18	0			50	1			40	60	30	60	30	20
30	Fiona Möhler	1	382	1	3	2		2											3	0	10	20	0	22	7	15	0			50	1			38	60	40	40	40	10
30	Fiona Möhler	1	382	1	3	2		2											4	1	10	21	0	22	17	5	1			55	1			34	50	30	40	40	10
113	Katja Sigrist	1	73.5833	1	3	2		2											1	1	10	20	0	22	9	13	1			25	0			56	70	80	60	70	0
113	Katja Sigrist	1	73.5833	1	3	2		2											2	0	10	21	0	22	9	13	1			65	1			56	70	80	60	70	0
113	Katja Sigrist	1	73.5833	1	3	2		2											3	0	10	20	0	22	9	13	1			15	0			76	70	80	90	80	60
113	Katja Sigrist	1	73.5833	1	3	2		2											4	1	10	21	0	22	16	6	1			60	1			48	60	60	50	60	10
19	Salome Meyer	1	494.667	1	2	1		2											1	1	10	20	0	22	10	12	1			45	1			22	40	20	10	40	0
19	Salome Meyer	1	494.667	1	2	1		2											2	0	10	21	0	22	4	18	0			45	1			22	40	20	10	40	0
19	Salome Meyer	1	494.667	1	2	1		2											3	0	10	20	0	22	2	20	0			40	1			50	50	80	60	40	20
19	Salome Meyer	1	494.667	1	2	1		2											4	1	10	21	0	22	15	7	1			60	1			52	70	70	40	50	30
114	Helmuth v. Reichert	1	202.167	0	5	4		2											1	1	10	20	0	22	5	17	0			10	0			98	100	100	90	100	100
114	Helmuth v. Reichert	1	202.167	0	5	4		2											2	0	10	21	0	22	4	18	0			20	0			98	100	100	90	100	100
114	Helmuth v. Reichert	1	202.167	0	5	4		2											3	0	10	20	0	22	4	18	0			10.5	0			100	100	100	100	100	100
114	Helmuth v. Reichert	1	202.167	0	5	4		2											4	1	10	21	0	22	15	7	1			60	1			82	100	100	70	90	50
115	Patricia Yue	1	278.483	1	2	1		2											1	1	10	20	0	22	13	9	1			35.5	0			80	90	90	90	80	50
115	Patricia Yue	1	278.483	1	2	1		2											2	0	10	21	0	22	7	15	0			25	0			80	90	90	90	80	50
115	Patricia Yue	1	278.483	1	2	1		2											3	0	10	20	0	22	6	16	0			20	0			78	80	90	90	80	50
115	Patricia Yue	1	278.483	1	2	1		2											4	1	10	21	0	22	15	7	1			30	0			68	70	80	70	80	40
116	Lukas Lorang	1	396.417	0	2	4		2											1	1	10	20	0	22	9	13	1			50	1			95.2	99	99	93	95	90
116	Lukas Lorang	1	396.417	0	2	4		2											2	0	10	21	0	22	4	18	0			40	1			95.2	99	99	93	95	90
116	Lukas Lorang	1	396.417	0	2	4		2											3	0	10	20	0	22	7	15	0			20	0			82	95	95	80	90	50
116	Lukas Lorang	1	396.417	0	2	4		2											4	1	10	21	0	22	12	10	1			50	1			69	90	90	55	80	30
117	Clement Tschopp	1	570.417	0	3	1		3											1	1	10	20	0	22	6	16	0			25	0			78	60	100	70	70	90
117	Clement Tschopp	1	570.417	0	3	1		3											2	0	10	21	0	22	5	17	0			40	1			78	60	100	70	70	90
117	Clement Tschopp	1	570.417	0	3	1		3											3	0	10	20	0	22	6	16	0			25	0			76	70	90	60	80	80
117	Clement Tschopp	1	570.417	0	3	1		3											4	1	10	21	0	22	11	11	1			40	1			58	60	80	50	60	40
118	Reto Thomasin	3	130.683	0	4	3		2											1	1	10	20	0	22	11	11	1			10	0			88.8	90	90	90	84	90
118	Reto Thomasin	3	130.683	0	4	3		2											2	0	10	21	0	22	9	13	1			35	0			88.8	90	90	90	84	90
118	Reto Thomasin	3	130.683	0	4	3		2											3	0	10	20	0	22	6	16	0			40	1			84	90	90	80	90	70
118	Reto Thomasin	3	130.683	0	4	3		2											4	1	10	21	0	22	16	6	1			45	1			64	80	90	30	80	40
119	Jan Ellensohn	3	213.233	0	2	1		2											1	1	10	20	0	22	10	12	1			0	0			60	80	80	40	80	20
119	Jan Ellensohn	3	213.233	0	2	1		2											2	0	10	21	0	22	14	8	1			80	1			60	80	80	40	80	20
119	Jan Ellensohn	3	213.233	0	2	1		2											3	0	10	20	0	22	5	17	0			30	0			74	100	80	70	80	40
119	Jan Ellensohn	3	213.233	0	2	1		2											4	1	10	21	0	22	15	7	1			50	1			64	100	80	40	80	20
120	Maria Niedermann	3	389.4	1	4	4		2											1	1	10	20	0	22	15	7	1			20	0			98	100	100	100	100	90
120	Maria Niedermann	3	389.4	1	4	4		2											2	0	10	21	0	22	4	18	0			0	0			98	100	100	100	100	90
120	Maria Niedermann	3	389.4	1	4	4		2											3	0	10	20	0	22	1	21	0			0	0			100	100	100	100	100	100
120	Maria Niedermann	3	389.4	1	4	4		2											4	1	10	21	0	22	16	6	1			35	0			64	80	80	60	80	20
121	Gabriela Keller	3	463.567	1	2	1		3											1	1	10	20	0	22	8	14	0			45	1			68	80	90	50	80	40
121	Gabriela Keller	3	463.567	1	2	1		3											2	0	10	21	0	22	9	13	1			60	1			68	80	90	50	80	40
121	Gabriela Keller	3	463.567	1	2	1		3											3	0	10	20	0	22	8	14	0			45	1			70	90	80	60	70	50
121	Gabriela Keller	3	463.567	1	2	1		3											4	1	10	21	0	22	9	13	1			20	0			74	90	90	60	80	50
122	Angelina Grest	3	134.267	1	2	1		2											1	1	10	20	0	22	13	9	1			40	1			77	100	100	90	90	5
122	Angelina Grest	3	134.267	1	2	1		2											2	0	10	21	0	22	7	15	0			10.5	0			77	100	100	90	90	5
122	Angelina Grest	3	134.267	1	2	1		2											3	0	10	20	0	22	3	19	0			5	0			83	100	100	95	100	20
122	Angelina Grest	3	134.267	1	2	1		2											4	1	10	21	0	22	2	20	0			25	0			73	100	100	70	90	5
123	Gabi Preter	3	227.183	1	4	4		2											1	1	10	20	0	22	13	9	1			70	1			60	80	60	40	80	40
123	Gabi Preter	3	227.183	1	4	4		2											2	0	10	21	0	22	8	22	0			85	1			60	80	60	40	80	40
123	Gabi Preter	3	227.183	1	4	4		2											3	0	10	20	0	22	10	12	1			70	1			79	90	95	50	90	70
123	Gabi Preter	3	227.183	1	4	4		2											4	1	10	21	0	22	5	17	0			75	1			62	70	80	40	70	50
124	Jan Hoffmann	3	382.5	0	4	4		2											1	1	10	20	0	22	12	10	1			75	1			47	70	60	30	75	0
124	Jan Hoffmann	3	382.5	0	4	4		2											2	0	10	21	0	22	3	19	0			47.5	1			47	70	60	30	75	0
124	Jan Hoffmann	3	382.5	0	4	4		2											3	0	10	20	0	22	7	15	0			50	1			45	80	50	20	75	0
124	Jan Hoffmann	3	382.5	0	4	4		2											4	1	10	21	0	22	2	20	0			60	1			43	75	60	20	60	0
125	Sabine Stünzi	3	514.633	1	4	2		2											1	1	10	20	0	22	12	10	1			5	0			94	90	100	90	100	90
125	Sabine Stünzi	3	514.633	1	4	2		2											2	0	10	21	0	22	3	19	0			20	0			94	90	100	90	100	90
125	Sabine Stünzi	3	514.633	1	4	2		2											3	0	10	20	0	22	7	15	0			5	0			80	100	100	0	100	100
125	Sabine Stünzi	3	514.633	1	4	2		2											4	1	10	21	0	22	2	20	0			10	0			98	100	100	90	100	100
126	Daniela Grabher	1	42.4333	1	3	2		3											1	1	30	18	0	22	14	8	1			75	1			66	80	80	40	80	50
126	Daniela Grabher	1	42.4333	1	3	2		3											2	0	30	19	0	22	9	13	0			60	1			68	80	80	50	80	50
126	Daniela Grabher	1	42.4333	1	3	2		3											3	0	30	18	0	22	12	10	0			75	1			68	80	80	30	80	70
126	Daniela Grabher	1	42.4333	1	3	2		3											4	1	30	19	0	22	12	10	0			65	1			70	80	80	50	80	60
127	Hofmänner Daniel	1	114.517	0	2	1		2											1	1	30	18	0	22	18	4	1			55	1			54	60	65	40	65	40
127	Hofmänner Daniel	1	114.517	0	2	1		2											2	0	30	19	0	22	13	9	0			60	1			63	70	70	45	70	60
127	Hofmänner Daniel	1	114.517	0	2	1		2											3	0	30	18	0	22	18	4	1			62.5	1			60	65	70	35	70	60
127	Hofmänner Daniel	1	114.517	0	2	1		2											4	1	30	19	0	22	16	6	1			57.5	1			62	70	75	45	70	50
128	Jelena Asanin	1	234.05	1	2	4		2											1	1	10	20	0	22	11	11	1			50	1			34	40	20	40	50	20
128	Jelena Asanin	1	234.05	1	2	4		2											2	0	10	21	0	22	14	8	1			65	1			34	40	20	40	50	20
128	Jelena Asanin	1	234.05	1	2	4		2											3	0	10	20	0	22	11	11	1			65	1			40	40	30	60	40	30
128	Jelena Asanin	1	234.05	1	2	4		2											4	1	10	21	0	22	5	17	0			70	1			28	30	30	40	30	10
129	Tobi Hess	1	316	0	2	4		2											1	1	30	18	0	22	20	2	1			45	0			60	80	20	20	80	100
129	Tobi Hess	1	316	0	2	4		2											2	0	30	19	0	22	17	5	1			85	1			31	65	0	15	65	10
129	Tobi Hess	1	316	0	2	4		2											3	0	30	18	0	22	20	2	1			82.5	1			34.6	70	0	20	73	10
129	Tobi Hess	1	316	0	2	4		2											4	1	30	19	0	22	19	3	1			67.5	1			53.4	85	20	49	75	38
130	Rachele Contri	1	407.25	1	2	1		2											1	1	30	18	0	22	13	9	0			92.5	1			20	20	30	20	30	0
130	Rachele Contri	1	407.25	1	2	1		2											2	0	30	19	0	22	12	10	0			65	1			46	20	80	40	80	10
130	Rachele Contri	1	407.25	1	2	1		2											3	0	30	18	0	22	11	11	0			95	1			47	60	70	30	70	5
130	Rachele Contri	1	407.25	1	2	1		2											4	1	30	19	0	22	13	9	0			75	1			58.4	80	70	50	70	22

## Sheet: All
Participant_number	Participant_ID	Center	min_past_7am	Sex_female	Age_group	Job	Experience_years	Experience_group	ROTEM_per_year	Self_rated_ROTEM_skill	hours_sleep	hours_awake	hours_work	Caffein	Question 1: Es kommt bei meiner klinischen Tätigkeit gelegentlich vor, dass ich mich müde fühle	Question 2: Müdigkeit war während meiner klinischen Arbeit bereits mitverantwortlich für das Entstehen einer gefährlichen Situation	Question 3: Wenn bei mir eine Operation durchgeführt werden müsste, hätte ich lieber eine/n nicht-müde/n Anästhesieführende/n als eine/n müde/n Anästhesieführende/n.	Question 4: Ich bin überzeugt, dass sich Müdigkeit negativ auf die Patientensicherheit auswirken kann	Playback_sequence	Technology	Duration	Scenario	Distraction	max_correct	correct_answers	wrong_answers	correct_binary	time to decision	confidence_category	confidence_continuous	confidence_binary	Slide1_visual_fixations	Slide1_fixation_time	NASA_TLX	NASA_TLX_Mental_demand	NASA_TLX_Temporal_demand	100-NASA_TLX_Overall_performance	NASA_TLX_Effort	NASA_TLX_Frustration
1	ATHOM	1	505.967	0		1	6		20	70									1	1		10	0	3	3	0	1	41	2		1			66	75	73	25	100	56
1	ATHOM	1	505.967	0		1	6		20	70									2	0		7	0	1	0	3	0	57	1		0			68.8	79	88	74	76	27
1	ATHOM	1	505.967	0		1	6		20	70									3	1		7	0	1	1	1	0	28	3		1			39.8	26	78	21	49	25
1	ATHOM	1	505.967	0		1	6		20	70									4	0		1	0	1	1	0	1	85	2		1			90	100	100	77	100	73
1	ATHOM	1	505.967	0		1	6		20	70									5	1		3	0	1	1	0	1	41	3		1			42.4	77	26	16	34	59
1	ATHOM	1	505.967	0		1	6		20	70									6	1		1	0	1	1	0	1	8	3		1			20	25	13	8	34	20
1	ATHOM	1	505.967	0		1	6		20	70									7	0		10	0	3	2	0	0	43	2		1			53	81	42	17	89	36
1	ATHOM	1	505.967	0		1	6		20	70									8	0		3	0	1	1	1	0	68	2		1			58.2	91	44	35	87	34
1	ATHOM	1	505.967	0		1	6		20	70									9	0		6	0	1	1	1	0	64	1		0			76.2	88	68	72	91	62
1	ATHOM	1	505.967	0		1	6		20	70									10	1		6	0	1	1	0	1	16	3		1			14	6	3	0	30	31
1	ATHOM	1	505.967	0		1	6		20	70									11	0		9	0	1	0	1	0	63	2		1			57.2	48	67	64	70	37
1	ATHOM	1	505.967	0		1	6		20	70									12	1		9	0	1	1	0	1	15	3		1			25.8	26	22	17	43	21
2	rogce	1	510.133	1		1	4		10	18									1	1		10	0	3	3	0	1	29	3		1			19	24	22	0	44	5
2	rogce	1	510.133	1		1	4		10	18									2	0		7	0	1	0	1	0	37	1		0			78.8	70	67	85	100	72
2	rogce	1	510.133	1		1	4		10	18									3	1		7	0	1	1	0	1	16	3		1			47.6	23	64	27	68	56
2	rogce	1	510.133	1		1	4		10	18									4	0		1	0	1	1	0	1	21	2		1			63.6	59	62	72	61	64
2	rogce	1	510.133	1		1	4		10	18									5	1		3	0	1	1	0	1	16	3		1			28.6	28	29	29	28	29
2	rogce	1	510.133	1		1	4		10	18									6	1		1	0	1	1	0	1	16	3		1			26.6	26	29	25	26	27
2	rogce	1	510.133	1		1	4		10	18									7	0		10	0	3	3	0	1	30	1		0			72.6	76	71	81	64	71
2	rogce	1	510.133	1		1	4		10	18									8	0		3	0	1	1	0	1	31	1		0			70.8	66	69	81	72	66
2	rogce	1	510.133	1		1	4		10	18									9	0		6	0	1	1	0	1	21	1		0			71.2	69	75	75	71	66
2	rogce	1	510.133	1		1	4		10	18									10	1		6	0	1	1	0	1	12	3		1			16.2	19	15	14	14	19
2	rogce	1	510.133	1		1	4		10	18									11	0		9	0	1	0	1	0	14	1		0			57.2	63	59	62	37	65
2	rogce	1	510.133	1		1	4		10	18									12	1		9	0	1	1	0	1	8	3		1			19.6	23	23	23	16	13
3	tren	1	380.15	0		2	10		100	73									1	1		10	0	3	3	0	1	29	3		1			17	30	0	15	24	16
3	tren	1	380.15	0		2	10		100	73									2	0		7	0	1	1	0	1	30	3		1			19.4	29	17	19	20	12
3	tren	1	380.15	0		2	10		100	73									3	1		7	0	1	1	0	1	41	3		1			15.4	18	21	14	15	9
3	tren	1	380.15	0		2	10		100	73									4	0		1	0	1	1	0	1	33	3		1			20	20	16	17	37	10
3	tren	1	380.15	0		2	10		100	73									5	1		3	0	1	1	0	1	13	3		1			13.6	14	12	15	14	13
3	tren	1	380.15	0		2	10		100	73									6	1		1	0	1	1	0	1	14	3		1			44.8	100	8	87	15	14
3	tren	1	380.15	0		2	10		100	73									7	0		10	0	3	3	0	1	33	3		1			42.8	83	19	84	14	14
3	tren	1	380.15	0		2	10		100	73									8	0		3	0	1	1	0	1	54	3		1			27.8	59	19	21	20	20
3	tren	1	380.15	0		2	10		100	73									9	0		6	0	1	1	0	1	13	3		1			16.4	11	21	17	18	15
3	tren	1	380.15	0		2	10		100	73									10	1		6	0	1	1	0	1	20	3		1			19.2	24	19	22	14	17
3	tren	1	380.15	0		2	10		100	73									11	0		9	0	1	0	1	0	21	3		1			24.6	33	25	23	21	21
3	tren	1	380.15	0		2	10		100	73									12	1		9	0	1	1	0	1	18	3		1			19.4	20	19	18	22	18
4	1309g	1	629.867	1		1	4		40	30									1	1		10	0	3	3	0	1	23	2		1			49	36	66	70	32	40
4	1309g	1	629.867	1		1	4		40	30									2	0		7	0	1	0	2	0	121	0		0			66.8	68	65	82	57	62
4	1309g	1	629.867	1		1	4		40	30									3	1		7	0	1	1	0	1	26	2		1			37	33	32	40	33	47
4	1309g	1	629.867	1		1	4		40	30									4	0		1	0	1	1	0	1	22	1		0			60.2	39	62	65	67	68
4	1309g	1	629.867	1		1	4		40	30									5	1		3	0	1	1	0	1	10	2		1			33.8	40	40	30	40	19
4	1309g	1	629.867	1		1	4		40	30									6	1		1	0	1	1	0	1	6	3		1			26.8	31	29	31	24	19
4	1309g	1	629.867	1		1	4		40	30									7	0		10	0	3	3	1	0	18	2		1			41	28	48	51	34	44
4	1309g	1	629.867	1		1	4		40	30									8	0		3	0	1	1	1	0	38	1		0			59	43	54	71	54	73
4	1309g	1	629.867	1		1	4		40	30									9	0		6	0	1	1	0	1	22	1		0			60.8	55	64	74	54	57
4	1309g	1	629.867	1		1	4		40	30									10	1		6	0	1	1	0	1	13	2		1			33.8	27	36	41	33	32
4	1309g	1	629.867	1		1	4		40	30									11	0		9	0	1	0	1	0	7	2		1			65	59	59	68	71	68
4	1309g	1	629.867	1		1	4		40	30									12	1		9	0	1	1	0	1	7	2		1			54.8	38	78	31	86	41
5	bucis	1	406.817	1		1	2		0	18									1	1		10	0	3	3	0	1	34	1		0			57	37	71	44	78	53
5	bucis	1	406.817	1		1	2		0	18									2	0		7	0	1	1	0	1	42	2		1			52	48	61	39	62	50
5	bucis	1	406.817	1		1	2		0	18									3	1		7	0	1	1	0	1	10	3		1			28.8	27	37	0	49	31
5	bucis	1	406.817	1		1	2		0	18									4	0		1	0	1	0	1	0	93	1		0			60	67	71	48	69	45
5	bucis	1	406.817	1		1	2		0	18									5	1		3	0	1	1	0	1	49	1		0			56.6	68	100	0	52	63
5	bucis	1	406.817	1		1	2		0	18									6	1		1	0	1	1	0	1	9	3		1			40.6	23	38	47	37	58
5	bucis	1	406.817	1		1	2		0	18									7	0		10	0	3	2	0	0	45	1		0			67.8	71	87	50	59	72
5	bucis	1	406.817	1		1	2		0	18									8	0		3	0	1	1	1	0	57	1		0			73.6	79	81	58	62	88
5	bucis	1	406.817	1		1	2		0	18									9	0		6	0	1	1	0	1	29	1		0			74	61	100	73	67	69
5	bucis	1	406.817	1		1	2		0	18									10	1		6	0	1	1	0	1	8	2		1			39.8	39	55	32	37	36
5	bucis	1	406.817	1		1	2		0	18									11	0		9	0	1	0	1	0	25	2		1			50	47	60	48	45	50
5	bucis	1	406.817	1		1	2		0	18									12	1		9	0	1	1	0	1	13	2		1			42.8	38	51	47	41	37
6	Krest	1	463.233	1		2	7		35	65									1	1		10	0	3	3	0	1	79	1		0			66	71	76	52	63	66
6	Krest	1	463.233	1		2	7		35	65									2	0		7	0	1	1	0	1	43	2		1			53.8	51	65	36	60	57
6	Krest	1	463.233	1		2	7		35	65									3	1		7	0	1	1	0	1	16	3		1			41	41	54	31	39	40
6	Krest	1	463.233	1		2	7		35	65									4	0		1	0	1	1	0	1	26	2		1			42.6	29	38	29	62	55
6	Krest	1	463.233	1		2	7		35	65									5	1		3	0	1	1	0	1	19	2		1			39.4	43	57	12	41	44
6	Krest	1	463.233	1		2	7		35	65									6	1		1	0	1	1	0	1	6	3		1			29.2	33	42	23	27	21
6	Krest	1	463.233	1		2	7		35	65									7	0		10	0	3	1	0	0	75	1		0			66.8	77	50	64	75	68
6	Krest	1	463.233	1		2	7		35	65									8	0		3	0	1	1	1	0	45	1		0			58.4	32	69	59	72	60
6	Krest	1	463.233	1		2	7		35	65									9	0		6	0	1	1	0	1	56	1		0			67	61	45	54	100	75
6	Krest	1	463.233	1		2	7		35	65									10	1		6	0	1	0	1	0	12	3		1			39	34	73	22	34	32
6	Krest	1	463.233	1		2	7		35	65									11	0		9	0	1	0	1	0	7	3		1			26.4	28	32	23	27	22
6	Krest	1	463.233	1		2	7		35	65									12	1		9	0	1	1	0	1	20	2		1			34.2	32	50	28	30	31
7	ubmdi	1	441.383	0		2	9		5	26									1	0		9	0	1	0	1	0	10	3		1			11	25	18	0	8	4
7	ubmdi	1	441.383	0		2	9		5	26									2	0		7	0	1	0	2	0	43	2		1			15	25	13	19	8	12
7	ubmdi	1	441.383	0		2	9		5	26									3	1		1	0	1	1	0	1	25	3		1			7	3	3	0	20	8
7	ubmdi	1	441.383	0		2	9		5	26									4	1		9	0	1	1	0	1	18	3		1			7	9	9	0	13	6
7	ubmdi	1	441.383	0		2	9		5	26									5				0								0
7	ubmdi	1	441.383	0		2	9		5	26									6	1		3	0	1	1	0	1	14	3		1			6	0	7	0	13	8
7	ubmdi	1	441.383	0		2	9		5	26									7	0		1	0	1	1	0	1	40	3		1			11	9	10	18	8	11
7	ubmdi	1	441.383	0		2	9		5	26									8	0		3	0	1	1	1	0	42	2		1			31	41	39	15	26	33
7	ubmdi	1	441.383	0		2	9		5	26									9	1		7	0	1	1	0	1	25	2		1			14	15	8	23	13	10
7	ubmdi	1	441.383	0		2	9		5	26									10
7	ubmdi	1	441.383	0		2	9		5	26									11
7	ubmdi	1	441.383	0		2	9		5	26									12
8	radur	1	523.667	1		2	7		50	50									1	0		9	0	1	0	1	0	49	3		1			58.2	51	71	44	62	63
8	radur	1	523.667	1		2	7		50	50									2	0		7	0	1	0	2	0	64	2		1			52.8	51	60	41	52	60
8	radur	1	523.667	1		2	7		50	50									3	1		1	0	1	1	0	1	25	3		1			20.4	20	15	26	19	22
8	radur	1	523.667	1		2	7		50	50									4	1		9	0	1	1	0	1	76	3		1			53	75	45	42	52	51
8	radur	1	523.667	1		2	7		50	50									5				0								0
8	radur	1	523.667	1		2	7		50	50									6	1		3	0	1	0	0	1	15	2		1			36.4	23	46	28	50	35
8	radur	1	523.667	1		2	7		50	50									7	0		1	0	1	0	1	0	62	2		1			46.8	43	46	43	50	52
8	radur	1	523.667	1		2	7		50	50									8	0		3	0	1	1	1	0	38	2		1			54.2	59	60	43	64	45
8	radur	1	523.667	1		2	7		50	50									9	1		7	0	1	1	0	1	15	3		1			16.8	14	49	0	16	5
8	radur	1	523.667	1		2	7		50	50									10
8	radur	1	523.667	1		2	7		50	50									11
8	radur	1	523.667	1		2	7		50	50									12
9	mahof	1	561.65	0		1	3		15	30									1	0		9	0	1	0	1	0	14	2		1			46.4	42	35	62	55	38
9	mahof	1	561.65	0		1	3		15	30									2	0		7	0	1	0	1	0	22	3		1			41	27	51	51	39	37
9	mahof	1	561.65	0		1	3		15	30									3	1		1	0	1	1	0	1	19	2		1			44	57	23	50	51	39
9	mahof	1	561.65	0		1	3		15	30									4	1		9	0	1	1	0	1	10	3		1			31.4	25	37	31	36	28
9	mahof	1	561.65	0		1	3		15	30									5				0								0
9	mahof	1	561.65	0		1	3		15	30									6	1		3	0	1	1	0	1	25	2		1			30.8	36	32	28	32	26
9	mahof	1	561.65	0		1	3		15	30									7	0		1	0	1	0	2	0	22	2		1			41.6	31	42	68	36	31
9	mahof	1	561.65	0		1	3		15	30									8	0		3	0	1	1	2	0	38	1		0			53.2	64	51	63	50	38
9	mahof	1	561.65	0		1	3		15	30									9	1		7	0	1	1	1	0	17	2		1			34.2	29	27	46	33	36
9	mahof	1	561.65	0		1	3		15	30									10
9	mahof	1	561.65	0		1	3		15	30									11
9	mahof	1	561.65	0		1	3		15	30									12
10	schach	1	296.55	0		2	11		50	90									1	0		9	0	1	0	1	0	26	3		1			27.6	28	35	12	28	35
10	schach	1	296.55	0		2	11		50	90									2	0		7	0	1	1	0	1	17	3		1			29.2	31	31	15	31	38
10	schach	1	296.55	0		2	11		50	90									3	1		1	0	1	1	0	1	11	3		1			2	1	4	0	3	2
10	schach	1	296.55	0		2	11		50	90									4	1		9	0	1	1	0	1	15	3		1			1.4	1	2	0	0	4
10	schach	1	296.55	0		2	11		50	90									5				0								0
10	schach	1	296.55	0		2	11		50	90									6	1		3	0	1	1	0	1	11	3		1			1.8	3	3	0	1	2
10	schach	1	296.55	0		2	11		50	90									7	0		1	0	1	1	0	1	21	3		1			3.6	2	2	0	8	6
10	schach	1	296.55	0		2	11		50	90									8	0		3	0	1	1	2	0	22	2		1			20.4	19	23	16	23	21
10	schach	1	296.55	0		2	11		50	90									9	1		7	0	1	1	0	1	16	3		1			2	2	2	0	4	2
10	schach	1	296.55	0		2	11		50	90									10
10	schach	1	296.55	0		2	11		50	90									11
10	schach	1	296.55	0		2	11		50	90									12
11	varth	1	251.467	0		1	0		0	5									1	0		9	0	1	0	1	0	30	1		0			77	82	81	82	62	78
11	varth	1	251.467	0		1	0		0	5									2	0		7	0	1	0	1	0	71	0		0			72.2	69	58	89	58	87
11	varth	1	251.467	0		1	0		0	5									3	1		1	0	1	1	0	1	9	2		1			28.4	43	31	32	15	21
11	varth	1	251.467	0		1	0		0	5									4	1		9	0	1	1	0	1	9	1		0			38	37	31	48	43	31
11	varth	1	251.467	0		1	0		0	5									5				0								0
11	varth	1	251.467	0		1	0		0	5									6	1		3	0	1	1	0	1	15	3		1			21	30	11	26	22	16
11	varth	1	251.467	0		1	0		0	5									7	0		1	0	1	1	0	1	81	0		0			85.4	85	87	97	72	86
11	varth	1	251.467	0		1	0		0	5									8	0		3	0	1	1	1	0	69	0		0			81.2	82	85	95	56	88
11	varth	1	251.467	0		1	0		0	5									9	1		7	0	1	1	0	1	12	2		1			18.6	23	23	5	25	17
11	varth	1	251.467	0		1	0		0	5									10
11	varth	1	251.467	0		1	0		0	5									11
11	varth	1	251.467	0		1	0		0	5									12
12	heeje	1	266	1		2	10		73	75									1	0		9	0	1	0	1	0	25	3		1			55.2	79	49	27	71	50
12	heeje	1	266	1		2	10		73	75									2	0		7	0	1	0	1	0	47	2		1			62.6	73	74	25	73	68
12	heeje	1	266	1		2	10		73	75									3	1		1	0	1	1	0	1	12	3		1			48.6	49	47	49	50	48
12	heeje	1	266	1		2	10		73	75									4	1		9	0	1	1	0	1	22	3		1			50.6	52	51	51	50	49
12	heeje	1	266	1		2	10		73	75									5	1		10	0	3	3	0	1	24	3		1			58	77	65	49	49	52
12	heeje	1	266	1		2	10		73	75									6	1		3	0	1	1	0	1	28	2		1			57.6	74	75	26	62	51
12	heeje	1	266	1		2	10		73	75									7	0		1	0	1	0	2	0	109	2		1			71.4	78	81	52	71	75
12	heeje	1	266	1		2	10		73	75									8	0		3	0	1	1	1	0	39	2		1			54.8	69	51	38	49	67
12	heeje	1	266	1		2	10		73	75									9	1		7	0	1	1	0	1	16	2		1			45.8	53	47	31	48	50
12	heeje	1	266	1		2	10		73	75									10	0		10	0	3	2	1	0	34	3		1			61	70	65	40	64	65
12	heeje	1	266	1		2	10		73	75									11
12	heeje	1	266	1		2	10		73	75									12
13	fehva	1	558.567	1		1	0		0	0									1	1		9	0	1	1	0	1	7	2		1			36	35	25	62	30	26
13	fehva	1	558.567	1		1	0		0	0									2	1		5	0	1	1	0	1	18	2		1			32	31	33	24	37	37
13	fehva	1	558.567	1		1	0		0	0									3	1		8	0	1	1	0	1	5	2		1			18.2	11	15	34	9	22
13	fehva	1	558.567	1		1	0		0	0									4	0		2	0	1	0	1	0	18	1		0			53	38	37	79	56	55
13	fehva	1	558.567	1		1	0		0	0									5	0		11	0	3	3	0	1	58	0		0			78.2	83	67	92	83	66
13	fehva	1	558.567	1		1	0		0	0									6	1		11	0	3	3	0	1	33	1		0			38.4	34	43	59	28	28
13	fehva	1	558.567	1		1	0		0	0									7	1		4	0	1	1	0	1	8	2		1			32.2	19	12	85	18	27
13	fehva	1	558.567	1		1	0		0	0									8	0		8	0	1	1	0	1	55	0		0			75	86	73	85	75	56
13	fehva	1	558.567	1		1	0		0	0									9	0		4	0	1	0	2	0	63	0		0			75.2	85	58	88	75	70
13	fehva	1	558.567	1		1	0		0	0									10	0		5	0	1	1	0	1	70	0		0			77.4	83	69	90	75	70
13	fehva	1	558.567	1		1	0		0	0									11	0		9	0	1	0	1	0	6	1		0			64.8	73	57	72	64	58
13	fehva	1	558.567	1		1	0		0	0									12	1		2	0	1	1	0	1	5	2		1			26	10	19	27	20	54
14	jb	1	483.033	0		3	29		1	1									1	1		9	0	1	1	0	1	15	2		1			55	68	100	31	26	50
14	jb	1	483.033	0		3	29		1	1									2	1		5	0	1	1	0	1	21	2		1			50.8	64	40	31	66	53
14	jb	1	483.033	0		3	29		1	1									3	1		8	0	1	1	0	1	22	3		1			48.6	51	62	25	48	57
14	jb	1	483.033	0		3	29		1	1									4	0		2	0	1	0	1	0	40	3		1			48.4	62	37	44	50	49
14	jb	1	483.033	0		3	29		1	1									5	0		11	0	3	3	0	1	60	1		0			74.6	75	100	67	68	63
14	jb	1	483.033	0		3	29		1	1									6	1		11	0	3	3	0	1	37	2		1			47.8	50	38	48	62	41
14	jb	1	483.033	0		3	29		1	1									7	1		4	0	1	1	0	1	20	2		1			45	59	51	26	39	51
14	jb	1	483.033	0		3	29		1	1									8	0		8	0	1	0	1	0	49	1		0			61	84	41	50	58	73
14	jb	1	483.033	0		3	29		1	1									9	0		4	0	1	1	3	0	31	1		0			57	66	40	65	57	59
14	jb	1	483.033	0		3	29		1	1									10	0		5	0	1	0	1	0	27	1		0			65	61	100	58	48	56
14	jb	1	483.033	0		3	29		1	1									11	0		9	0	1	0	2	0	19	1		0			58	66	42	65	65	51
14	jb	1	483.033	0		3	29		1	1									12	1		2	0	1	1	0	1	11	3		1			26	28	31	13	29	30
15	sffan	1	206.517	1		1	1		8	17									1	1		9	0	1	1	0	1	22	2		1			49.8	48	100	45	5	51
15	sffan	1	206.517	1		1	1		8	17									2	1		5	0	1	1	0	1	21	1		0			72.4	48	100	69	76	69
15	sffan	1	206.517	1		1	1		8	17									3	1		8	0	1	1	0	1	20	1		0			70.2	65	85	77	60	64
15	sffan	1	206.517	1		1	1		8	17									4	0		2	0	1	0	1	0	35	0		0			60.8	65	72	0	86	81
15	sffan	1	206.517	1		1	1		8	17									5	0		11	0	3	3	0	1	32	0		0			87.8	75	100	77	100	87
15	sffan	1	206.517	1		1	1		8	17									6	1		11	0	3	3	0	1	21	2		1			54	51	50	18	100	51
15	sffan	1	206.517	1		1	1		8	17									7	1		4	0	1	1	0	1	15	2		1			57.8	43	100	0	100	46
15	sffan	1	206.517	1		1	1		8	17									8	0		8	0	1	1	0	1	7	1		0			51.6	49	74	0	70	65
15	sffan	1	206.517	1		1	1		8	17									9	0		4	0	1	0	1	0	22	0		0			63	69	67	95	13	71
15	sffan	1	206.517	1		1	1		8	17									10	0		5	0	1	0	1	0	5	1		0			73.6	76	100	95	9	88
15	sffan	1	206.517	1		1	1		8	17									11	0		9	0	1	0	1	0	26	0		0			87.2	100	100	100	47	89
15	sffan	1	206.517	1		1	1		8	17									12	1		2	0	1	1	0	1	8	2		1			59.4	51	100	31	51	64
16	hanmi	1	253.717	0		2	8		40	80									1	1		9	0	1	1	1	0	44	3		1			27.6	13	20	75	12	18
16	hanmi	1	253.717	0		2	8		40	80									2	1		5	0	1	1	0	1	47	2		1			35.4	30	34	24	51	38
16	hanmi	1	253.717	0		2	8		40	80									3	1		8	0	1	1	0	1	9	3		1			1.8	3	4	0	2	0
16	hanmi	1	253.717	0		2	8		40	80									4	0		2	0	1	1	0	1	18	3		1			1.6	4	1	0	1	2
16	hanmi	1	253.717	0		2	8		40	80									5	0		11	0	3	2	0	0	25	2		1			35.6	28	28	75	25	22
16	hanmi	1	253.717	0		2	8		40	80									6	1		11	0	3	3	0	1	19	3		1			8.4	2	1	13	16	10
16	hanmi	1	253.717	0		2	8		40	80									7	1		4	0	1	1	1	0	18	2		1			23.2	4	39	18	50	5
16	hanmi	1	253.717	0		2	8		40	80									8	0		8	0	1	1	0	1	8	3		1			7.4	4	0	1	29	3
16	hanmi	1	253.717	0		2	8		40	80									9	0		4	0	1	1	0	1	24	2		1			21.8	22	14	24	28	21
16	hanmi	1	253.717	0		2	8		40	80									10	0		5	0	1	0	1	0	68	1		0			54.6	51	16	76	62	68
16	hanmi	1	253.717	0		2	8		40	80									11	0		9	0	1	0	1	0	11	3		1			9.4	7	6	12	13	9
16	hanmi	1	253.717	0		2	8		40	80									12	1		2	0	1	1	0	1	9	3		1			9.2	1	29	3	8	5
17	srbsu	1	295.833	1		1	1		20	15									1	1		9	0	1	1	0	1	14	3		1			43.8	49	34	17	51	68
17	srbsu	1	295.833	1		1	1		20	15									2	1		5	0	1	1	0	1	20	2		1			66.4	78	50	65	73	66
17	srbsu	1	295.833	1		1	1		20	15									3	1		8	0	1	1	0	1	10	2		1			38.2	51	32	25	48	35
17	srbsu	1	295.833	1		1	1		20	15									4	0		2	0	1	0	1	0	13	2		1			69.6	77	75	52	73	71
17	srbsu	1	295.833	1		1	1		20	15									5	0		11	0	3	3	0	1	44	1		0			79	82	80	70	80	83
17	srbsu	1	295.833	1		1	1		20	15									6	1		11	0	3	3	0	1	20	1		0			44.8	27	51	64	48	34
17	srbsu	1	295.833	1		1	1		20	15									7	1		4	0	1	1	0	1	23	2		1			52.6	38	53	53	67	52
17	srbsu	1	295.833	1		1	1		20	15									8	0		8	0	1	1	0	1	11	2		1			59.6	67	51	51	65	64
17	srbsu	1	295.833	1		1	1		20	15									9	0		4	0	1	1	3	0	43	0		0			80	81	76	83	86	74
17	srbsu	1	295.833	1		1	1		20	15									10	0		5	0	1	0	1	0	27	1		0			78.8	78	75	79	87	75
17	srbsu	1	295.833	1		1	1		20	15									11	0		9	0	1	0	1	0	81	0		0			93.6	100	100	91	91	86
17	srbsu	1	295.833	1		1	1		20	15									12	1		2	0	1	1	0	1	16	3		1			29	27	20	14	25	59
18	mulma	1	78.1833	0		1	2		12	30									1	1		9	0	1	1	0	1	9	2		1			71.6	81	100	46	67	64
18	mulma	1	78.1833	0		1	2		12	30									2	1		5	0	1	1	0	1	9	2		1			68.6	74	78	49	71	71
18	mulma	1	78.1833	0		1	2		12	30									3	1		8	0	1	1	0	1	8	3		1			57.6	51	64	39	68	66
18	mulma	1	78.1833	0		1	2		12	30									4	0		2	0	1	1	0	1	8	2		1			43.8	50	62	14	42	51
18	mulma	1	78.1833	0		1	2		12	30									5	0		11	0	3	1	0	0	10	2		1			50	49	67	23	45	66
18	mulma	1	78.1833	0		1	2		12	30									6	1		11	0	3	2	0	0	12	1		0			75.6	82	78	71	80	67
18	mulma	1	78.1833	0		1	2		12	30									7	1		4	0	1	1	0	1	10	2		1			53	59	70	36	48	52
18	mulma	1	78.1833	0		1	2		12	30									8	0		8	0	1	1	0	1	17	1		0			76.8	72	70	85	73	84
18	mulma	1	78.1833	0		1	2		12	30									9	0		4	0	1	1	0	1	43	0		0			95.4	100	100	91	86	100
18	mulma	1	78.1833	0		1	2		12	30									10	0		5	0	1	0	1	0	21	1		0			79.4	67	83	61	100	86
18	mulma	1	78.1833	0		1	2		12	30									11	0		9	0	1	0	1	0	12	2		1			73.6	68	100	49	72	79
18	mulma	1	78.1833	0		1	2		12	30									12	1		2	0	1	1	0	1	6	2		1			57.6	63	48	48	68	61
19	Meyes	1	267	1		2	13		100	80									1	1		9	0	1	1	0	1	11	3		1			33.6	22	34	31	49	32
19	Meyes	1	267	1		2	13		100	80									2	1		5	0	1	1	0	1	8	2		1			55	68	77	46	32	51
19	Meyes	1	267	1		2	13		100	80									3	1		8	0	1	1	0	1	10	3		1			22.4	28	33	0	25	26
19	Meyes	1	267	1		2	13		100	80									4	0		2	0	1	1	0	1	10	3		1			53.8	67	50	47	54	51
19	Meyes	1	267	1		2	13		100	80									5	0		11	0	3	3	0	1	40	2		1			57.8	77	50	49	63	50
19	Meyes	1	267	1		2	13		100	80									6	1		11	0	3	3	0	1	21	3		1			29.8	51	0	20	45	33
19	Meyes	1	267	1		2	13		100	80									7	1		4	0	1	1	0	1	9	3		1			22.2	30	6	19	25	31
19	Meyes	1	267	1		2	13		100	80									8	0		8	0	1	1	0	1	14	2		1			50.6	51	49	24	79	50
19	Meyes	1	267	1		2	13		100	80									9	0		4	0	1	0	1	0	9	2		1			54.2	36	33	70	80	52
19	Meyes	1	267	1		2	13		100	80									10	0		5	0	1	1	2	0	38	1		0			56	71	52	50	34	73
19	Meyes	1	267	1		2	13		100	80									11	0		9	0	1	1	1	0	11	2		1			44.2	59	35	31	44	52
19	Meyes	1	267	1		2	13		100	80									12	1		2	0	1	1	0	1	6	3		1			22.4	27	30	0	21	34
20	Grogs	1	305	1		1	3		12	10									1	1		9	0	1	1	0	1	46	1		0			52.4	64	23	73	52	50
20	Grogs	1	305	1		1	3		12	10									2	1		5	0	1	1	0	1	23	1		0			53	42	40	65	62	54
20	Grogs	1	305	1		1	3		12	10									3	1		8	0	1	1	0	1	16	1		0			42.4	50	36	60	27	39
20	Grogs	1	305	1		1	3		12	10									4	0		2	0	1	0	1	0	10	1		0			30	21	25	56	22	26
20	Grogs	1	305	1		1	3		12	10									5	0		11	0	3	2	0	0	40	1		0			46.2	64	22	69	54	22
20	Grogs	1	305	1		1	3		12	10									6	1		11	0	3	3	0	1	27	1		0			46.2	59	21	67	58	26
20	Grogs	1	305	1		1	3		12	10									7	1		4	0	1	1	0	1	16	2		1			29	47	24	0	51	23
20	Grogs	1	305	1		1	3		12	10									8	0		8	0	1	1	0	1	16	1		0			48.8	62	26	78	59	19
20	Grogs	1	305	1		1	3		12	10									9	0		4	0	1	0	1	0	56	1		0			51.6	74	19	77	64	24
20	Grogs	1	305	1		1	3		12	10									10	0		5	0	1	0	1	0	15	1		0			49	57	26	75	60	27
20	Grogs	1	305	1		1	3		12	10									11	0		9	0	1	0	1	0	33	1		0			50.2	67	24	83	47	30
20	Grogs	1	305	1		1	3		12	10									12	1		2	0	1	1	0	1	14	1		0			40.6	29	21	77	53	23
21	Sndti	1	337	0		1	0		0	10									1	1		9	0	1	1	0	1	23	3		1			33.2	15	51	24	49	27
21	Sndti	1	337	0		1	0		0	10									2	1		5	0	1	1	0	1	41	2		1			45	51	38	31	52	52
21	Sndti	1	337	0		1	0		0	10									3	1		8	0	1	1	0	1	38	3		1			37.6	36	39	30	46	37
21	Sndti	1	337	0		1	0		0	10									4	0		2	0	1	1	0	1	58	0		0			56.8	75	50	69	50	40
21	Sndti	1	337	0		1	0		0	10									5	0		11	0	3	0	1	0	102	0		0			68	65	70	69	72	64
21	Sndti	1	337	0		1	0		0	10									6	1		11	0	3	2	0	0	23	3		1			27.8	21	27	21	36	34
21	Sndti	1	337	0		1	0		0	10									7	1		4	0	1	1	0	1	14	3		1			25.2	24	27	23	29	23
21	Sndti	1	337	0		1	0		0	10									8	0		8	0	1	1	0	1	45	2		1			44.6	56	38	21	63	45
21	Sndti	1	337	0		1	0		0	10									9	0		4	0	1	0	1	0	66	1		0			59.6	66	53	69	59	51
21	Sndti	1	337	0		1	0		0	10									10	0		5	0	1	1	0	1	28	2		1			47.6	53	50	49	44	42
21	Sndti	1	337	0		1	0		0	10									11	0		9	0	1	0	1	0	86	0		0			63.6	56	57	89	64	52
21	Sndti	1	337	0		1	0		0	10									12	1		2	0	1	1	0	1	12	3		1			25.2	25	25	20	29	27
22	Weibm	1	474	0		1	3		20	29									1	1		9	0	1	1	0	1	15	2		1			36.8	28	58	32	29	37
22	Weibm	1	474	0		1	3		20	29									2	1		5	0	1	1	0	1	24	2		1			53	50	79	26	49	62
22	Weibm	1	474	0		1	3		20	29									3	1		8	0	1	1	0	1	21	2		1			44.6	37	68	27	50	41
22	Weibm	1	474	0		1	3		20	29									4	0		2	0	1	1	0	1	46	1		0			57.6	60	63	35	69	61
22	Weibm	1	474	0		1	3		20	29									5	0		11	0	3	3	0	1	48	2		1			69.2	79	69	59	70	69
22	Weibm	1	474	0		1	3		20	29									6	1		11	0	3	3	0	1	28	2		1			45.8	41	46	56	42	44
22	Weibm	1	474	0		1	3		20	29									7	1		4	0	1	1	0	1	15	2		1			48.4	39	72	32	60	39
22	Weibm	1	474	0		1	3		20	29									8	0		8	0	1	1	0	1	22	2		1			51.2	51	66	34	58	47
22	Weibm	1	474	0		1	3		20	29									9	0		4	0	1	1	1	0	39	1		0			66.6	66	65	64	69	69
22	Weibm	1	474	0		1	3		20	29									10	0		5	0	1	1	0	1	49	1		0			62.6	67	65	59	62	60
22	Weibm	1	474	0		1	3		20	29									11	0		9	0	1	0	1	0	21	2		1			58	62	61	51	61	55
22	Weibm	1	474	0		1	3		20	29									12	1		2	0	1	1	0	1	10	2		1			46	41	41	59	45	44
23	Schbo	1	230	0		1	3		100	60									1	1		9	0	1	1	0	1	11	2		1			41.4	47	52	24	50	34
23	Schbo	1	230	0		1	3		100	60									2	1		5	0	1	1	0	1	14	2		1			50	51	41	32	87	37
23	Schbo	1	230	0		1	3		100	60									3	1		8	0	1	1	0	1	9	2		1			28	34	38	23	24	21
23	Schbo	1	230	0		1	3		100	60									4	0		2	0	1	1	0	1	12	2		1			27.4	30	30	23	25	29
23	Schbo	1	230	0		1	3		100	60									5	0		11	0	3	2	0	0	67	1		0			52	68	52	39	50	51
23	Schbo	1	230	0		1	3		100	60									6	1		11	0	3	3	0	1	20	2		1			40.6	39	33	54	37	40
23	Schbo	1	230	0		1	3		100	60									7	1		4	0	1	1	0	1	9	2		1			31	40	35	30	24	26
23	Schbo	1	230	0		1	3		100	60									8	0		8	0	1	1	0	1	5	3		1			22.2	22	20	19	25	25
23	Schbo	1	230	0		1	3		100	60									9	0		4	0	1	0	1	0	25	2		1			45	33	60	63	32	37
23	Schbo	1	230	0		1	3		100	60									10	0		5	0	1	1	0	1	15	2		1			29.6	32	34	27	26	29
23	Schbo	1	230	0		1	3		100	60									11	0		9	0	1	0	1	0	28	2		1			39.6	39	41	40	42	36
23	Schbo	1	230	0		1	3		100	60									12	1		2	0	1	1	0	1	6	2		1			36.8	40	39	26	36	43
24	Schlma	1	272	0		3	14		77	81									1	1		9	0	1	1	0	1	7	3		1			20.8	24	49	18	10	3
24	Schlma	1	272	0		3	14		77	81									2	1		5	0	1	1	0	1	12	3		1			18	6	52	15	6	12
24	Schlma	1	272	0		3	14		77	81									3	1		8	0	1	1	0	1	12	3		1			12.4	2	51	0	2	7
24	Schlma	1	272	0		3	14		77	81									4	0		2	0	1	1	0	1	19	3		1			32.6	69	7	17	67	3
24	Schlma	1	272	0		3	14		77	81									5	0		11	0	3	1	0	0	10	3		1			29.2	50	50	12	24	10
24	Schlma	1	272	0		3	14		77	81									6	1		11	0	3	3	0	1	14	3		1			21.2	25	50	0	23	8
24	Schlma	1	272	0		3	14		77	81									7	1		4	0	1	1	0	1	6	3		1			11.8	1	52	0	3	3
24	Schlma	1	272	0		3	14		77	81									8	0		8	0	1	1	0	1	25	2		1			40.4	48	48	25	51	30
24	Schlma	1	272	0		3	14		77	81									9	0		4	0	1	0	1	0	18	2		1			47.4	73	28	32	78	26
24	Schlma	1	272	0		3	14		77	81									10	0		5	0	1	0	1	0	56	1		0			65	92	47	54	85	47
24	Schlma	1	272	0		3	14		77	81									11	0		9	0	1	0	2	0	48	1		0			64.8	77	47	51	100	49
24	Schlma	1	272	0		3	14		77	81									12	1		2	0	1	1	0	1	5	3		1			16.2	11	45	0	0	25
25	kroia	1	470.633	0		1	0		0	4									1	0		4	0	1	0	1	0	45	1		0			51.4	74	40	81	28	34
25	kroia	1	470.633	0		1	0		0	4									2	0		9	0	1	0	1	0	76	0		0			78.8	89	58	97	70	80
25	kroia	1	470.633	0		1	0		0	4									3	1		5	0	1	1	0	1	32	1		0			46.6	59	41	65	34	34
25	kroia	1	470.633	0		1	0		0	4									4	1		9	0	1	1	0	1	84	1		0			65	70	59	66	67	63
25	kroia	1	470.633	0		1	0		0	4									5	1		4	0	1	1	0	1	17	2		1			39.4	34	41	49	38	35
25	kroia	1	470.633	0		1	0		0	4									6	0		11	0	3	3	0	1	34	0		0			79.8	92	71	92	80	64
25	kroia	1	470.633	0		1	0		0	4									7	1		8	0	1	1	0	1	36	1		0			40.4	39	33	37	47	46
25	kroia	1	470.633	0		1	0		0	4									8	0		5	0	1	0	1	0	43	0		0			67.2	72	42	82	69	71
25	kroia	1	470.633	0		1	0		0	4									9	0		2	0	1	0	1	0	30	0		0			55.6	70	38	86	42	42
25	kroia	1	470.633	0		1	0		0	4									10	1		2	0	1	1	0	1	14	2		1			32.8	29	33	36	31	35
25	kroia	1	470.633	0		1	0		0	4									11	1		11	0	3	3	0	1	43	1		0			53.6	58	47	60	56	47
25	kroia	1	470.633	0		1	0		0	4									12	0		8	0	1	1	0	1	34	0		0			68.4	76	48	68	81	69
26	kasea	1	417.983	0		1	4		40	90									1	0		4	0	1	1	0	1	20	2		1			50.8	83	21	19	100	31
26	kasea	1	417.983	0		1	4		40	90									2	0		9	0	1	0	1	0	6	3		1			8.4	8	10	9	9	6
26	kasea	1	417.983	0		1	4		40	90									3	1		5	0	1	1	0	1	9	3		1			6.8	9	12	0	7	6
26	kasea	1	417.983	0		1	4		40	90									4	1		9	0	1	1	0	1	5	3		1			2.4	2	4	0	3	3
26	kasea	1	417.983	0		1	4		40	90									5	1		4	0	1	1	0	1	7	3		1			2.8	3	5	0	5	1
26	kasea	1	417.983	0		1	4		40	90									6	0		11	0	3	3	0	1	19	2		1			38.2	58	36	21	50	26
26	kasea	1	417.983	0		1	4		40	90									7	1		8	0	1	1	0	1	8	3		1			1.4	2	1	0	3	1
26	kasea	1	417.983	0		1	4		40	90									8	0		5	0	1	1	1	0	13	3		1			20.8	19	18	14	31	22
26	kasea	1	417.983	0		1	4		40	90									9	0		2	0	1	1	0	1	7	3		1			2.4	3	3	0	4	2
26	kasea	1	417.983	0		1	4		40	90									10	1		2	0	1	1	0	1	4	3		1			1.8	0	3	0	3	3
26	kasea	1	417.983	0		1	4		40	90									11	1		11	0	3	3	1	0	11	3		1			5.4	12	12	0	3	0
26	kasea	1	417.983	0		1	4		40	90									12	0		8	0	1	1	0	1	10	3		1			1.2	1	1	0	2	2
27	adma	1	413	0		2	13		40	68									1	0		4	0	1	1	0	1	19	1		0			23.6	30	12	54	17	5
27	adma	1	413	0		2	13		40	68									2	0		9	0	1	0	1	0	7	3		1			7	3	3	15	6	8
27	adma	1	413	0		2	13		40	68									3	1		5	0	1	1	1	0	27	2		1			42	62	5	71	39	33
27	adma	1	413	0		2	13		40	68									4	1		9	0	1	1	0	1	8	3		1			2.8	3	4	0	4	3
27	adma	1	413	0		2	13		40	68									5	1		4	0	1	1	0	1	10	3		1			2.4	4	3	0	2	3
27	adma	1	413	0		2	13		40	68									6	0		11	0	3	3	0	1	19	2		1			30.4	61	8	39	27	17
27	adma	1	413	0		2	13		40	68									7	1		8	0	1	1	0	1	15	3		1			21.4	45	7	0	30	25
27	adma	1	413	0		2	13		40	68									8	0		5	0	1	1	0	1	12	2		1			28	49	7	62	5	17
27	adma	1	413	0		2	13		40	68									9	0		2	0	1	0	1	0	11	3		1			7.6	9	11	14	2	2
27	adma	1	413	0		2	13		40	68									10	1		2	0	1	1	0	1	9	3		1			6.8	9	5	11	4	5
27	adma	1	413	0		2	13		40	68									11	1		11	0	3	3	0	1	15	3		1			12.4	19	2	12	8	21
27	adma	1	413	0		2	13		40	68									12	0		8	0	1	1	0	1	15	3		1			12	28	5	11	8	8
28	gutli	1	163	1		2	6		8	15									1	0		4	0	1	1	2	0	60	0		0			89	83	96	77	91	98
28	gutli	1	163	1		2	6		8	15									2	0		9	0	1	0	1	0	16	0		0			87.6	92	79	86	81	100
28	gutli	1	163	1		2	6		8	15									3	1		5	0	1	1	1	0	31	1		0			56.8	60	50	64	60	50
28	gutli	1	163	1		2	6		8	15									4	1		9	0	1	1	0	1	11	2		1			30.6	6	86	21	21	19
28	gutli	1	163	1		2	6		8	15									5	1		4	0	1	1	0	1	17	1		0			35.4	19	25	64	33	36
28	gutli	1	163	1		2	6		8	15									6	0		11	0	3	3	0	1	19	1		0			58.6	37	70	47	72	67
28	gutli	1	163	1		2	6		8	15									7	1		8	0	1	1	0	1	10	2		1			36.4	9	65	33	56	19
28	gutli	1	163	1		2	6		8	15									8	0		5	0	1	1	2	0	30	0		0			71	71	63	82	70	69
28	gutli	1	163	1		2	6		8	15									9	0		2	0	1	1	0	1	16	1		0			71	78	57	75	70	75
28	gutli	1	163	1		2	6		8	15									10	1		2	0	1	1	0	1	8	2		1			31.8	30	67	24	17	21
28	gutli	1	163	1		2	6		8	15									11	1		11	0	3	3	0	1	16	2		1			20.4	19	23	22	21	17
28	gutli	1	163	1		2	6		8	15									12	0		8	0	1	1	0	1	8	2		1			45.6	32	24	33	71	68
29	feuja	1	496.267	1		2	8		30	63									1	0		4	0	1	1	0	1	36	2		1			48.6	53	41	49	49	51
29	feuja	1	496.267	1		2	8		30	63									2	0		9	0	1	0	1	0	23	2		1			50	41	53	50	55	51
29	feuja	1	496.267	1		2	8		30	63									3	1		5	0	1	1	0	1	16	3		1			26.2	28	32	22	26	23
29	feuja	1	496.267	1		2	8		30	63									4	1		9	0	1	1	0	1	21	3		1			22	16	20	19	29	26
29	feuja	1	496.267	1		2	8		30	63									5	1		4	0	1	1	0	1	20	3		1			27	29	27	25	26	28
29	feuja	1	496.267	1		2	8		30	63									6	0		11	0	3	2	0	0	29	2		1			39.6	44	41	32	42	39
29	feuja	1	496.267	1		2	8		30	63									7	1		8	0	1	1	0	1	10	3		1			31.6	11	62	29	32	24
29	feuja	1	496.267	1		2	8		30	63									8	0		5	0	1	0	1	0	14	3		1			30	31	34	30	32	23
29	feuja	1	496.267	1		2	8		30	63									9	0		2	0	1	1	0	1	8	3		1			49.4	35	39	33	100	40
29	feuja	1	496.267	1		2	8		30	63									10	1		2	0	1	1	0	1	5	3		1			19.6	21	22	18	21	16
29	feuja	1	496.267	1		2	8		30	63									11	1		11	0	3	3	0	1	28	2		1			43.8	36	43	31	71	38
29	feuja	1	496.267	1		2	8		30	63									12	0		8	0	1	1	0	1	9	3		1			29.6	22	29	30	32	35
30	fmoe	1	571.883	1		2	13		54	81									1	0		4	0	1	0	1	0	23	1		0			67	69	70	55	64	77
30	fmoe	1	571.883	1		2	13		54	81									2	0		9	0	1	0	1	0	10	3		1			47.4	33	58	41	47	58
30	fmoe	1	571.883	1		2	13		54	81									3	1		5	0	1	1	0	1	16	2		1			50.2	49	65	37	44	56
30	fmoe	1	571.883	1		2	13		54	81									4	1		9	0	1	1	0	1	21	1		0			51.2	56	62	34	58	46
30	fmoe	1	571.883	1		2	13		54	81									5	1		4	0	1	1	0	1	7	2		1			43.2	42	58	29	43	44
30	fmoe	1	571.883	1		2	13		54	81									6	0		11	0	3	3	0	1	36	1		0			67.6	67	66	56	73	76
30	fmoe	1	571.883	1		2	13		54	81									7	1		8	0	1	1	0	1	12	2		1			52	57	65	39	54	45
30	fmoe	1	571.883	1		2	13		54	81									8	0		5	0	1	0	1	0	5	3		1			39.4	39	59	28	39	32
30	fmoe	1	571.883	1		2	13		54	81									9	0		2	0	1	1	0	1	11	1		0			52.8	37	67	56	42	62
30	fmoe	1	571.883	1		2	13		54	81									10	1		2	0	1	1	0	1	10	2		1			55.4	59	63	42	56	57
30	fmoe	1	571.883	1		2	13		54	81									11	1		11	0	3	3	0	1	22	2		1			55.6	59	65	27	69	58
30	fmoe	1	571.883	1		2	13		54	81									12	0		8	0	1	1	0	1	9	2		1			53.8	47	58	43	59	62
31	Ch. Martin	2	198.683	0		1	10		53	70									1	1		10	0	3	3	1	0	22	3		1			32.8	46	28	18	39	33
31	Ch. Martin	2	198.683	0		1	10		53	70									2	0		7	0	1	1	0	1	24	2		1			44.2	51	63	30	23	54
31	Ch. Martin	2	198.683	0		1	10		53	70									3	1		7	0	1	1	0	1	42	3		1			53	66	69	33	24	73
31	Ch. Martin	2	198.683	0		1	10		53	70									4	0		1	0	1	1	0	1	28	2		1			76.8	75	100	31	78	100
31	Ch. Martin	2	198.683	0		1	10		53	70									5	1		3	0	1	1	0	1	18	3		1			64.6	75	81	39	62	66
31	Ch. Martin	2	198.683	0		1	10		53	70									6	1		1	0	1	1	0	1	5	3		1			11.4	14	20	0	10	13
31	Ch. Martin	2	198.683	0		1	10		53	70									7	0		10	0	3	3	0	1	28	3		1			60.6	71	73	0	85	74
31	Ch. Martin	2	198.683	0		1	10		53	70									8	0		3	0	1	1	1	0	49	1		0			74.4	77	68	71	82	74
31	Ch. Martin	2	198.683	0		1	10		53	70									9	0		6	0	1	1	0	1	22	2		1			52	62	69	20	65	44
31	Ch. Martin	2	198.683	0		1	10		53	70									10	1		6	0	1	1	0	1	11	3		1			19.2	16	33	0	21	26
31	Ch. Martin	2	198.683	0		1	10		53	70									11	0		9	0	1	0	1	0	36	3		1			50.8	40	33	39	76	66
31	Ch. Martin	2	198.683	0		1	10		53	70									12	1		9	0	1	1	0	1	10	3		1			11.6	3	20	0	15	20
32	flisbach	2	205.617	0		1	5		12	30									1	1		10	0	3	3	0	1	17	2		1			41.4	27	89	17	65	9
32	flisbach	2	205.617	0		1	5		12	30									2	0		7	0	1	0	1	0	27	2		1			71.6	81	75	38	88	76
32	flisbach	2	205.617	0		1	5		12	30									3	1		7	0	1	1	0	1	9	2		1			49.6	63	57	14	51	63
32	flisbach	2	205.617	0		1	5		12	30									4	0		1	0	1	1	0	1	16	1		0			66.2	61	65	49	75	81
32	flisbach	2	205.617	0		1	5		12	30									5	1		3	0	1	1	0	1	9	3		1			51.6	47	49	41	71	50
32	flisbach	2	205.617	0		1	5		12	30									6	1		1	0	1	1	0	1	4	3		1			38.8	43	51	0	50	50
32	flisbach	2	205.617	0		1	5		12	30									7	0		10	0	3	2	0	0	21	2		1			66.2	62	78	46	63	82
32	flisbach	2	205.617	0		1	5		12	30									8	0		3	0	1	1	0	1	12	2		1			54.8	53	61	25	62	73
32	flisbach	2	205.617	0		1	5		12	30									9	0		6	0	1	1	1	0	18	2		1			68.6	74	80	36	74	79
32	flisbach	2	205.617	0		1	5		12	30									10	1		6	0	1	1	0	1	10	3		1			39.6	34	41	50	35	38
32	flisbach	2	205.617	0		1	5		12	30									11	0		9	0	1	0	1	0	6	3		1			40.6	38	47	22	41	55
32	flisbach	2	205.617	0		1	5		12	30									12	1		9	0	1	1	0	1	5	3		1			27.8	33	42	23	10	31
33	F. Raimann	2	230.95	0		2	6		35	42									1	1		10	0	3	3	0	1	19	2		1			37.8	33	31	27	69	29
33	F. Raimann	2	230.95	0		2	6		35	42									2	0		7	0	1	0	1	0	29	2		1			43.6	53	43	42	44	36
33	F. Raimann	2	230.95	0		2	6		35	42									3	1		7	0	1	1	0	1	15	3		1			32.4	30	39	30	39	24
33	F. Raimann	2	230.95	0		2	6		35	42									4	0		1	0	1	0	1	0	48	1		0			57	55	58	58	56	58
33	F. Raimann	2	230.95	0		2	6		35	42									5	1		3	0	1	1	0	1	16	2		1			30	29	26	40	28	27
33	F. Raimann	2	230.95	0		2	6		35	42									6	1		1	0	1	1	0	1	6	3		1			19.8	14	18	29	20	18
33	F. Raimann	2	230.95	0		2	6		35	42									7	0		10	0	3	3	1	0	24	1		0			60	58	52	66	67	57
33	F. Raimann	2	230.95	0		2	6		35	42									8	0		3	0	1	1	2	0	57	1		0			59.8	58	58	59	59	65
33	F. Raimann	2	230.95	0		2	6		35	42									9	0		6	0	1	1	2	0	33	1		0			63.4	71	58	62	66	60
33	F. Raimann	2	230.95	0		2	6		35	42									10	1		6	0	1	1	1	0	48	2		1			36.4	40	37	38	37	30
33	F. Raimann	2	230.95	0		2	6		35	42									11	0		9	0	1	0	1	0	57	1		0			59.6	64	56	64	67	47
33	F. Raimann	2	230.95	0		2	6		35	42									12	1		9	0	1	1	0	1	6	2		1			30.4	30	28	31	37	26
34	G. Lotz	2	377.917	0		3	17		100	82									1	1		10	0	3	3	0	1	22	3		1			46.4	74	63	0	52	43
34	G. Lotz	2	377.917	0		3	17		100	82									2	0		7	0	1	1	0	1	68	1		0			74.8	79	73	52	100	70
34	G. Lotz	2	377.917	0		3	17		100	82									3	1		7	0	1	1	0	1	24	2		1			44	61	54	0	58	47
34	G. Lotz	2	377.917	0		3	17		100	82									4	0		1	0	1	1	0	1	49	2		1			68.8	75	68	37	100	64
34	G. Lotz	2	377.917	0		3	17		100	82									5	1		3	0	1	1	0	1	17	3		1			37.4	52	31	28	40	36
34	G. Lotz	2	377.917	0		3	17		100	82									6	1		1	0	1	1	0	1	9	3		1			30	27	28	20	38	37
34	G. Lotz	2	377.917	0		3	17		100	82									7	0		10	0	3	3	0	1	26	2		1			55.4	65	58	29	62	63
34	G. Lotz	2	377.917	0		3	17		100	82									8	0		3	0	1	1	2	0	53	2		1			67.6	78	76	39	77	68
34	G. Lotz	2	377.917	0		3	17		100	82									9	0		6	0	1	1	0	1	24	2		1			54.2	59	61	31	58	62
34	G. Lotz	2	377.917	0		3	17		100	82									10	1		6	0	1	1	0	1	17	2		1			57.8	74	60	33	75	47
34	G. Lotz	2	377.917	0		3	17		100	82									11	0		9	0	1	0	1	0	34	2		1			61.6	67	69	36	70	66
34	G. Lotz	2	377.917	0		3	17		100	82									12	1		9	0	1	1	0	1	14	3		1			39.2	52	44	23	40	37
35	piekarski	2	141.2	0		1	3		7	39									1	1		10	0	3	2	0	0	34	2		1			60.8	67	64	47	72	54
35	piekarski	2	141.2	0		1	3		7	39									2	0		7	0	1	0	1	0	48	1		0			61	64	64	44	67	66
35	piekarski	2	141.2	0		1	3		7	39									3	1		7	0	1	1	0	1	15	2		1			47	60	61	33	47	34
35	piekarski	2	141.2	0		1	3		7	39									4	0		1	0	1	0	1	0	60	1		0			69.8	72	71	59	74	73
35	piekarski	2	141.2	0		1	3		7	39									5	1		3	0	1	0	1	0	39	2		1			42	42	52	30	49	37
35	piekarski	2	141.2	0		1	3		7	39									6	1		1	0	1	1	0	1	18	2		1			42.8	67	43	29	32	43
35	piekarski	2	141.2	0		1	3		7	39									7	0		10	0	3	2	0	0	31	1		0			66	65	68	60	68	69
35	piekarski	2	141.2	0		1	3		7	39									8	0		3	0	1	1	1	0	39	1		0			53.6	70	36	61	67	34
35	piekarski	2	141.2	0		1	3		7	39									9	0		6	0	1	1	0	1	10	2		1			46.4	38	40	40	52	62
35	piekarski	2	141.2	0		1	3		7	39									10	1		6	0	1	1	0	1	13	2		1			35.2	37	36	37	33	33
35	piekarski	2	141.2	0		1	3		7	39									11	0		9	0	1	0	1	0	24	1		0			55.8	67	36	68	74	34
35	piekarski	2	141.2	0		1	3		7	39									12	1		9	0	1	1	0	1	10	2		1			30.4	32	33	24	33	30
36	Weingärtner	2	225.65	1		2	9		13	34									1	1		10	0	3	2	0	0	34	2		1			60.8	53	34	32	35	23
36	Weingärtner	2	225.65	1		2	9		13	34									2	0		7	0	1	0	1	0	48	1		0			61	63	75	66	52	50
36	Weingärtner	2	225.65	1		2	9		13	34									3	1		7	0	1	1	0	1	15	2		1			47	50	41	33	41	33
36	Weingärtner	2	225.65	1		2	9		13	34									4	0		1	0	1	0	1	0	60	1		0			69.8	49	27	28	29	23
36	Weingärtner	2	225.65	1		2	9		13	34									5	1		3	0	1	0	1	0	39	2		1			42	30	32	30	57	36
36	Weingärtner	2	225.65	1		2	9		13	34									6	1		1	0	1	1	0	1	18	2		1			42.8	22	27	17	23	23
36	Weingärtner	2	225.65	1		2	9		13	34									7	0		10	0	3	2	0	0	31	1		0			66	28	31	32	30	32
36	Weingärtner	2	225.65	1		2	9		13	34									8	0		3	0	1	1	1	0	39	1		0			53.6	49	51	52	49	34
36	Weingärtner	2	225.65	1		2	9		13	34									9	0		6	0	1	1	0	1	10	2		1			46.4	33	54	66	36	35
36	Weingärtner	2	225.65	1		2	9		13	34									10	1		6	0	1	1	0	1	13	2		1			35.2	25	29	18	27	29
36	Weingärtner	2	225.65	1		2	9		13	34									11	0		9	0	1	0	1	0	24	1		0			55.8	46	50	36	68	29
36	Weingärtner	2	225.65	1		2	9		13	34									12	1		9	0	1	1	0	1	10	2		1			30.4	45	52	26	31	31
37	Ioanna Delig	2	274.4	1		3	14		24	24									1	0		9	0	1	0	1	0	47	2		1			38.2	23	74	50	23	21
37	Ioanna Delig	2	274.4	1		3	14		24	24									2	0		7	0	1	1	0	1	46	2		1			18.2	17	7	32	19	16
37	Ioanna Delig	2	274.4	1		3	14		24	24									3	1		1	0	1	1	0	1	21	3		1			8.6	11	7	0	14	11
37	Ioanna Delig	2	274.4	1		3	14		24	24									4	1		9	0	1	1	0	1	14	3		1			4	4	8	0	2	6
37	Ioanna Delig	2	274.4	1		3	14		24	24									5	1		10	0	3	3	0	1	21	2		1			27	48	11	21	5	50
37	Ioanna Delig	2	274.4	1		3	14		24	24									6	1		3	0	1	1	0	1	11	2		1			10.8	17	9	11	8	9
37	Ioanna Delig	2	274.4	1		3	14		24	24									7	0		1	0	1	1	0	1	40	2		1			20	20	18	24	18	20
37	Ioanna Delig	2	274.4	1		3	14		24	24									8	0		3	0	1	1	0	1	50	2		1			52.4	48	52	60	51	51
37	Ioanna Delig	2	274.4	1		3	14		24	24									9	1		7	0	1	1	0	1	11	3		1			11	12	11	10	14	8
37	Ioanna Delig	2	274.4	1		3	14		24	24									10	0		10	0	3	2	0	0	37	2		1			51.4	75	39	36	57	50
37	Ioanna Delig	2	274.4	1		3	14		24	24									11	0		6	0	1	1	1	0	61	2		1			54.8	67	49	53	55	50
37	Ioanna Delig	2	274.4	1		3	14		24	24									12	1		6	0	1	1	0	1	9	3		1			10.8	17	8	0	13	16
38	Kresing	2	308.033	1		1	6		2	2									1	0		9	0	1	0	1	0	28	2		1			42.6	34	50	39	60	30
38	Kresing	2	308.033	1		1	6		2	2									2	0		7	0	1	0	2	0	41	2		1			66.2	66	71	44	91	59
38	Kresing	2	308.033	1		1	6		2	2									3	1		1	0	1	1	0	1	27	3		1			10.2	14	14	12	3	8
38	Kresing	2	308.033	1		1	6		2	2									4	1		9	0	1	1	0	1	15	3		1			7.4	4	8	0	19	6
38	Kresing	2	308.033	1		1	6		2	2									5	1		10	0	3	3	0	1	34	3		1			4.2	8	5	0	2	6
38	Kresing	2	308.033	1		1	6		2	2									6	1		3	0	1	1	0	1	28	3		1			10.2	12	12	16	4	7
38	Kresing	2	308.033	1		1	6		2	2									7	0		1	0	1	1	0	1	49	0		0			85.6	100	66	89	89	84
38	Kresing	2	308.033	1		1	6		2	2									8	0		3	0	1	1	1	0	49	1		0			85	100	83	76	100	66
38	Kresing	2	308.033	1		1	6		2	2									9	1		7	0	1	1	0	1	14	3		1			13.8	6	12	0	24	27
38	Kresing	2	308.033	1		1	6		2	2									10	0		10	0	3	3	0	1	51	1		0			83.4	100	85	65	100	67
38	Kresing	2	308.033	1		1	6		2	2									11	0		6	0	1	1	1	0	31	1		0			61.2	73	60	47	71	55
38	Kresing	2	308.033	1		1	6		2	2									12	1		6	0	1	1	1	0	25	2		1			16.8	13	28	8	8	27
39	Mutlak	2	344.733	0		3	17		52	52									1	0		9	0	1	0	1	0	42	2		1			32	27	0	49	83	1
39	Mutlak	2	344.733	0		3	17		52	52									2	0		7	0	1	1	0	1	78	2		1			48	50	1	49	63	77
39	Mutlak	2	344.733	0		3	17		52	52									3	1		1	0	1	1	0	1	20	2		1			11.6	8	2	35	4	9
39	Mutlak	2	344.733	0		3	17		52	52									4	1		9	0	1	1	0	1	10	2		1			5.8	1	1	20	4	3
39	Mutlak	2	344.733	0		3	17		52	52									5	1		10	0	3	3	0	1	33	2		1			4.4	5	0	0	16	1
39	Mutlak	2	344.733	0		3	17		52	52									6	1		3	0	1	1	0	1	13	2		1			9.6	4	4	27	10	3
39	Mutlak	2	344.733	0		3	17		52	52									7	0		1	0	1	1	0	1	63	1		0			47.4	73	4	86	70	4
39	Mutlak	2	344.733	0		3	17		52	52									8	0		3	0	1	1	1	0	51	1		0			38.8	61	3	62	65	3
39	Mutlak	2	344.733	0		3	17		52	52									9	1		7	0	1	1	0	1	6	2		1			7	3	1	24	6	1
39	Mutlak	2	344.733	0		3	17		52	52									10	0		10	0	3	3	0	1	50	2		1			35.2	72	2	35	64	3
39	Mutlak	2	344.733	0		3	17		52	52									11	0		6	0	1	1	0	1	12	2		1			14.2	14	5	35	11	6
39	Mutlak	2	344.733	0		3	17		52	52									12	1		6	0	1	1	0	1	10	2		1			8	7	4	21	4	4
40	Von der gröben	2	389.417	0		2	12		52	52									1	0		9	0	1	0	1	0	30	3		1			20.6	51	3	0	27	22
40	Von der gröben	2	389.417	0		2	12		52	52									2	0		7	0	1	0	1	0	8	2		1			28	27	26	25	31	31
40	Von der gröben	2	389.417	0		2	12		52	52									3	1		1	0	1	1	0	1	7	3		1			7.2	20	16	0	0	0
40	Von der gröben	2	389.417	0		2	12		52	52									4	1		9	0	1	1	0	1	6	3		1			2.6	3	6	0	1	3
40	Von der gröben	2	389.417	0		2	12		52	52									5	1		10	0	3	3	0	1	20	3		1			3.2	1	7	0	3	5
40	Von der gröben	2	389.417	0		2	12		52	52									6	1		3	0	1	1	0	1	8	3		1			2.8	2	3	0	7	2
40	Von der gröben	2	389.417	0		2	12		52	52									7	0		1	0	1	0	1	0	55	3		1			38.8	61	21	28	60	24
40	Von der gröben	2	389.417	0		2	12		52	52									8	0		3	0	1	1	1	0	48	2		1			44.6	77	25	31	66	24
40	Von der gröben	2	389.417	0		2	12		52	52									9	1		7	0	1	1	0	1	9	3		1			4.2	3	7	0	4	7
40	Von der gröben	2	389.417	0		2	12		52	52									10	0		10	0	3	3	0	1	42	2		1			40.4	76	27	30	49	20
40	Von der gröben	2	389.417	0		2	12		52	52									11	0		6	0	1	0	1	0	30	2		1			44.4	76	22	28	75	21
40	Von der gröben	2	389.417	0		2	12		52	52									12	1		6	0	1	1	0	1	22	3		1			26.4	28	51	15	17	21
41	Hilgendorf	2	482.133	1		1	4		62	62									1	0		9	0	1	0	1	0	81	2		1			42	51	26	47	59	26
41	Hilgendorf	2	482.133	1		1	4		62	62									2	0		7	0	1	1	0	1	79	1		0			55	56	33	73	55	58
41	Hilgendorf	2	482.133	1		1	4		62	62									3	1		1	0	1	1	0	1	9	2		1			34.6	44	21	34	38	36
41	Hilgendorf	2	482.133	1		1	4		62	62									4	1		9	0	1	1	0	1	23	2		1			41	66	16	40	49	34
41	Hilgendorf	2	482.133	1		1	4		62	62									5	1		10	0	3	3	0	1	45	2		1			32.6	43	18	37	42	23
41	Hilgendorf	2	482.133	1		1	4		62	62									6	1		3	0	1	1	0	1	13	2		1			39	64	19	40	51	23
41	Hilgendorf	2	482.133	1		1	4		62	62									7	0		1	0	1	1	0	1	65	1		0			48	58	14	70	72	26
41	Hilgendorf	2	482.133	1		1	4		62	62									8	0		3	0	1	1	1	0	32	1		0			47	67	23	65	60	22
41	Hilgendorf	2	482.133	1		1	4		62	62									9	1		7	0	1	1	0	1	18	2		1			33	44	15	43	46	18
41	Hilgendorf	2	482.133	1		1	4		62	62									10	0		10	0	3	3	0	1	41	1		0			47	65	21	67	63	18
41	Hilgendorf	2	482.133	1		1	4		62	62									11	0		6	0	1	1	0	1	43	1		0			35	33	20	42	58	21
41	Hilgendorf	2	482.133	1		1	4		62	62									12	1		6	0	1	1	0	1	21	1		0			41	63	18	39	66	18
42	David Behrend	2	535.8	0		2	7		51	51									1	0		9	0	1	0	1	0	24	2		1			44.8	19	52	50	53	50
42	David Behrend	2	535.8	0		2	7		51	51									2	0		7	0	1	1	1	0	66	1		0			58.2	59	30	68	64	70
42	David Behrend	2	535.8	0		2	7		51	51									3	1		1	0	1	1	0	1	13	3		1			35.2	36	36	31	37	36
42	David Behrend	2	535.8	0		2	7		51	51									4	1		9	0	1	1	0	1	17	2		1			47.4	49	56	36	52	44
42	David Behrend	2	535.8	0		2	7		51	51									5	1		10	0	3	3	0	1	19	3		1			32.8	39	34	13	37	41
42	David Behrend	2	535.8	0		2	7		51	51									6	1		3	0	1	1	0	1	16	2		1			40.4	39	34	40	51	38
42	David Behrend	2	535.8	0		2	7		51	51									7	0		1	0	1	1	0	1	69	1		0			63.4	62	65	58	68	64
42	David Behrend	2	535.8	0		2	7		51	51									8	0		3	0	1	1	0	1	75	1		0			68	78	64	63	65	70
42	David Behrend	2	535.8	0		2	7		51	51									9	1		7	0	1	1	0	1	13	2		1			46	50	36	28	52	64
42	David Behrend	2	535.8	0		2	7		51	51									10	0		10	0	3	2	0	0	39	1		0			73.8	67	62	72	90	78
42	David Behrend	2	535.8	0		2	7		51	51									11	0		6	0	1	1	1	0	19	2		1			56.6	43	51	36	86	67
42	David Behrend	2	535.8	0		2	7		51	51									12	1		6	0	1	1	1	0	12	2		1			36.4	41	31	31	39	40
43	Kampanou	2	120.6	1		2	7		52	65									1	1		9	0	1	1	0	1	12	3		1			15.4	24	10	23	16	4
43	Kampanou	2	120.6	1		2	7		52	65									2	1		5	0	1	1	0	1	15	2		1			17.6	22	8	14	21	23
43	Kampanou	2	120.6	1		2	7		52	65									3	1		8	0	1	1	0	1	7	3		1			1.4	1	0	0	2	4
43	Kampanou	2	120.6	1		2	7		52	65									4	0		2	0	1	0	1	0	55	2		1			42.4	59	13	50	43	47
43	Kampanou	2	120.6	1		2	7		52	65									5	0		11	0	3	2	0	0	37	1		0			48.2	54	12	66	57	52
43	Kampanou	2	120.6	1		2	7		52	65									6	1		11	0	3	2	0	0	11	3		1			17.6	22	13	23	14	16
43	Kampanou	2	120.6	1		2	7		52	65									7	1		4	0	1	1	0	1	7	3		1			9.4	10	8	14	6	9
43	Kampanou	2	120.6	1		2	7		52	65									8	0		8	0	1	0	1	0	42	1		0			56.2	64	18	81	64	54
43	Kampanou	2	120.6	1		2	7		52	65									9	0		4	0	1	0	1	0	32	2		1			22.8	32	11	28	17	26
43	Kampanou	2	120.6	1		2	7		52	65									10	0		5	0	1	1	0	1	11	3		1			18.4	17	7	27	19	22
43	Kampanou	2	120.6	1		2	7		52	65									11	0		9	0	1	0	1	0	19	2		1			32.8	37	12	36	40	39
43	Kampanou	2	120.6	1		2	7		52	65									12	1		2	0	1	1	0	1	7	3		1			6	7	5	0	8	10
44	meybohm	2	172.183	0		3	16		21	75									1	1		9	0	1	1	0	1	19	3		1			11.6	19	22	0	8	9
44	meybohm	2	172.183	0		3	16		21	75									2	1		5	0	1	1	0	1	17	2		1			24.8	15	1	0	100	8
44	meybohm	2	172.183	0		3	16		21	75									3	1		8	0	1	1	0	1	10	2		1			6.6	8	6	9	9	1
44	meybohm	2	172.183	0		3	16		21	75									4	0		2	0	1	1	0	1	45	1		0			63.4	66	59	67	64	61
44	meybohm	2	172.183	0		3	16		21	75									5	0		11	0	3	3	0	1	41	2		1			67.8	74	67	66	68	64
44	meybohm	2	172.183	0		3	16		21	75									6	1		11	0	3	2	0	0	16	2		1			26.4	24	34	23	26	25
44	meybohm	2	172.183	0		3	16		21	75									7	1		4	0	1	1	0	1	10	3		1			18.6	21	26	8	15	23
44	meybohm	2	172.183	0		3	16		21	75									8	0		8	0	1	1	0	1	36	2		1			36.6	35	36	37	38	37
44	meybohm	2	172.183	0		3	16		21	75									9	0		4	0	1	0	1	0	22	2		1			54	50	61	60	39	60
44	meybohm	2	172.183	0		3	16		21	75									10	0		5	0	1	1	1	0	36	2		1			65.2	64	63	64	68	67
44	meybohm	2	172.183	0		3	16		21	75									11	0		9	0	1	0	1	0	7	3		1			6.2	8	5	0	11	7
44	meybohm	2	172.183	0		3	16		21	75									12	1		2	0	1	1	0	1	8	3		1			3.6	4	3	0	5	6
45	Hilpert	2	172.883	0		2	9		52	20									1	1		9	0	1	1	0	1	8	3		1			57.2	73	57	28	50	49
45	Hilpert	2	172.883	0		2	9		52	20									2	1		5	0	1	1	0	1	8	2		1			46	72	71	46	26	23
45	Hilpert	2	172.883	0		2	9		52	20									3	1		8	0	1	1	0	1	4	3		1			21.6	27	76	68	2	63
45	Hilpert	2	172.883	0		2	9		52	20									4	0		2	0	1	1	0	1	14	2		1			58	56	51	37	59	74
45	Hilpert	2	172.883	0		2	9		52	20									5	0		11	0	3	1	1	0	27	2		1			65.6	71	50	32	65	51
45	Hilpert	2	172.883	0		2	9		52	20									6	1		11	0	3	2	0	0	18	2		1			39.6	50	70	64	31	23
45	Hilpert	2	172.883	0		2	9		52	20									7	1		4	0	1	1	0	1	7	3		1			22	23	76	75	15	66
45	Hilpert	2	172.883	0		2	9		52	20									8	0		8	0	1	0	1	0	38	1		0			55.8	35	34	37	49	59
45	Hilpert	2	172.883	0		2	9		52	20									9	0		4	0	1	1	0	1	22	2		1			57.6	51	40	39	57	63
45	Hilpert	2	172.883	0		2	9		52	20									10	0		5	0	1	1	0	1	17	2		1			54	42	44	42	51	57
45	Hilpert	2	172.883	0		2	9		52	20									11	0		9	0	1	0	1	0	20	1		0			61.6	59	32	38	62	73
45	Hilpert	2	172.883	0		2	9		52	20									12	1		2	0	1	1	0	1	5	3		1			33	18	70	76	20
46	schnaudigel	2	382.483	0		1	8		80	50									1	1		9	0	1	1	1	0	28	2		1			23.4	24	26	17	50	0
46	schnaudigel	2		0		1	8		80	50									2	1		5	0	1	1	0	1	30	3		1			19.4	11	54	19	13	0
46	schnaudigel	2	383.483	0		1	8		80	50									3	1		8	0	1	1	0	1	21	3		1			22.6	100	13	0	0	0
46	schnaudigel	2		0		1	8		80	50									4	0		2	0	1	1	0	1	72	1		0			76.4	82	68	71	79	82
46	schnaudigel	2	384.483	0		1	8		80	50									5	0		11	0	3	3	0	1	54	1		0			88.6	100	84	93	86	80
46	schnaudigel	2		0		1	8		80	50									6	1		11	0	3	3	0	1	39	2		1			36	50	41	25	32	32
46	schnaudigel	2	385.483	0		1	8		80	50									7	1		4	0	1	1	0	1	23	3		1			17.4	26	22	12	13	14
46	schnaudigel	2		0		1	8		80	50									8	0		8	0	1	0	1	0	36	2		1			16.2	20	13	11	20	17
46	schnaudigel	2	386.483	0		1	8		80	50									9	0		4	0	1	0	1	0	61	1		0			83.2	83	82	80	81	90
46	schnaudigel	2		0		1	8		80	50									10	0		5	0	1	0	1	0	31	2		1			56.8	32	66	65	45	76
46	schnaudigel	2	387.483	0		1	8		80	50									11	0		9	0	1	0	1	0	58	0		0			89.4	78	75	100	94	100
46	schnaudigel	2		0		1	8		80	50									12	1		2	0	1	1	0	1	36	2		1			31	27	23	60	35	10
47	enterlein	2	224.2	0		2	9		100	52									1	1		9	0	1	1	0	1	10	3		1			33.6	29	37	15	54	33
47	enterlein	2	224.2	0		2	9		100	52									2	1		5	0	1	1	0	1	17	2		1			43.6	52	34	29	52	51
47	enterlein	2	224.2	0		2	9		100	52									3	1		8	0	1	1	0	1	8	2		1			37	32	31	21	50	51
47	enterlein	2	224.2	0		2	9		100	52									4	0		2	0	1	1	0	1	13	2		1			33.2	30	30	31	35	40
47	enterlein	2	224.2	0		2	9		100	52									5	0		11	0	3	2	0	0	23	2		1			58.4	53	88	57	46	48
47	enterlein	2	224.2	0		2	9		100	52									6	1		11	0	3	3	0	1	22	2		1			52.4	50	48	48	49	67
47	enterlein	2	224.2	0		2	9		100	52									7	1		4	0	1	1	0	1	11	2		1			35.6	38	33	28	40	39
47	enterlein	2	224.2	0		2	9		100	52									8	0		8	0	1	1	0	1	15	2		1			30.8	34	34	20	29	37
47	enterlein	2	224.2	0		2	9		100	52									9	0		4	0	1	0	1	0	33	1		0			44.2	37	34	69	40	41
47	enterlein	2	224.2	0		2	9		100	52									10	0		5	0	1	1	1	0	34	2		1			42.6	43	39	38	42	51
47	enterlein	2	224.2	0		2	9		100	52									11	0		9	0	1	0	1	0	30	2		1			49.8	51	54	48	47	49
47	enterlein	2	224.2	0		2	9		100	52									12	1		2	0	1	1	0	1	7	2		1			32.8	28	24	38	39	35
48	D. Baro	2	303.867	0		2	6		52	32									1	1		9	0	1	1	0	1	18	2		1			10	12	2	21	0	15
48	D. Baro	2	303.867	0		2	6		52	32									2	1		5	0	1	1	0	1	33	1		0			65	51	73	75	38	88
48	D. Baro	2	303.867	0		2	6		52	32									3	1		8	0	1	1	0	1	6	3		1			7.6	4	2	0	25	7
48	D. Baro	2	303.867	0		2	6		52	32									4	0		2	0	1	1	0	1	103	1		0			54.2	65	23	51	68	64
48	D. Baro	2	303.867	0		2	6		52	32									5	0		11	0	3	3	0	1	28	2		1			57.8	39	83	32	72	63
48	D. Baro	2	303.867	0		2	6		52	32									6	1		11	0	3	3	0	1	20	3		1			43.2	21	20	78	32	65
48	D. Baro	2	303.867	0		2	6		52	32									7	1		4	0	1	1	0	1	14	3		1			27.6	8	20	69	21	20
48	D. Baro	2	303.867	0		2	6		52	32									8	0		8	0	1	0	1	0	17	3		1			18.4	22	22	12	20	16
48	D. Baro	2	303.867	0		2	6		52	32									9	0		4	0	1	0	1	0	27	3		1			28	22	25	13	50	30
48	D. Baro	2	303.867	0		2	6		52	32									10	0		5	0	1	1	1	0	60	1		0			79.6	87	85	64	77	85
48	D. Baro	2	303.867	0		2	6		52	32									11	0		9	0	1	0	1	0	33	1		0			62.2	69	65	37	71	69
48	D. Baro	2	303.867	0		2	6		52	32									12	1		2	0	1	1	0	1	6	3		1			27	8	13	86	14	14
49	funke	2	245.283	0		1	5		8	30									1	1		9	0	1	1	0	1	14	2		1			56.4	41	69	45	56	71
49	funke	2	245.283	0		1	5		8	30									2	1		5	0	1	0	1	0	15	1		0			57.8	57	64	43	62	63
49	funke	2	245.283	0		1	5		8	30									3	1		8	0	1	1	0	1	9	2		1			41.2	36	46	30	53	41
49	funke	2	245.283	0		1	5		8	30									4	0		2	0	1	0	1	0	12	2		1			59.4	63	66	42	62	64
49	funke	2	245.283	0		1	5		8	30									5	0		11	0	3	1	0	0	15	2		1			59.4	38	66	58	70	65
49	funke	2	245.283	0		1	5		8	30									6	1		11	0	3	2	0	0	27	1		0			61.6	64	65	49	67	63
49	funke	2	245.283	0		1	5		8	30									7	1		4	0	1	1	0	1	11	2		1			43	31	47	34	61	42
49	funke	2	245.283	0		1	5		8	30									8	0		8	0	1	1	0	1	30	1		0			63.8	63	62	71	64	59
49	funke	2	245.283	0		1	5		8	30									9	0		4	0	1	0	2	0	18	1		0			69	70	71	71	68	65
49	funke	2	245.283	0		1	5		8	30									10	0		5	0	1	0	1	0	40	0		0			68	11	79	79	77	94
49	funke	2	245.283	0		1	5		8	30									11	0		9	0	1	0	1	0	27	1		0			70.8	26	76	83	69	100
49	funke	2	245.283	0		1	5		8	30									12	1		2	0	1	1	0	1	8	2		1			55.2	51	62	62	51	50
50	alqareh	2	270.717	0		2	6		60	50									1	1		9	0	1	1	0	0	56	2		1			37	53	37	27	35	33
50	alqareh	2	270.717	0		2	6		60	50									2	1		5	0	1	1	2	0	22	2		1			33.2	35	35	34	31	31
50	alqareh	2	270.717	0		2	6		60	50									3	1		8	0	1	1	0	1	22	2		1			37.8	34	38	50	34	33
50	alqareh	2	270.717	0		2	6		60	50									4	0		2	0	1	0	1	0	40	1		0			45.2	59	31	59	54	23
50	alqareh	2	270.717	0		2	6		60	50									5	0		11	0	3	3	0	1	56	1		0			47.4	60	46	51	50	30
50	alqareh	2	270.717	0		2	6		60	50									6	1		11	0	3	3	0	1	44	2		1			43.4	42	51	43	42	39
50	alqareh	2	270.717	0		2	6		60	50									7	1		4	0	1	1	1	0	19	2		1			38	39	41	41	41	28
50	alqareh	2	270.717	0		2	6		60	50									8	0		8	0	1	0	1	0	40	1		0			55	56	57	58	64	40
50	alqareh	2	270.717	0		2	6		60	50									9	0		4	0	1	0	2	0	22	1		0			54.2	56	57	64	61	33
50	alqareh	2	270.717	0		2	6		60	50									10	0		5	0	1	1	4	0	20	2		1			36.6	35	36	44	38	30
50	alqareh	2	270.717	0		2	6		60	50									11	0		9	0	1	0	1	0	37	1		0			51.6	56	54	61	51	36
50	alqareh	2	270.717	0		2	6		60	50									12	1		2	0	1	1	0	1	14	2		1			32.6	30	34	33	33	33
51	Pape, Andreas	2	312.9	0		3	19		52	85									1	1		9	0	1	1	0	1	15	3		1			23.4	17	19	20	39	22
51	Pape, Andreas	2	312.9	0		3	19		52	85									2	1		5	0	1	1	0	1	16	3		1			18.6	32	20	0	20	21
51	Pape, Andreas	2	312.9	0		3	19		52	85									3	1		8	0	1	1	0	1	16	3		1			14.8	18	19	0	19	18
51	Pape, Andreas	2	312.9	0		3	19		52	85									4	0		2	0	1	0	1	0	24	2		1			40	34	32	72	31	31
51	Pape, Andreas	2	312.9	0		3	19		52	85									5	0		11	0	3	3	0	1	24	3		1			38.4	27	27	70	34	34
51	Pape, Andreas	2	312.9	0		3	19		52	85									6	1		11	0	3	3	1	0	17	3		1			13.2	15	17	0	20	14
51	Pape, Andreas	2	312.9	0		3	19		52	85									7	1		4	0	1	1	0	1	8	3		1			15.6	21	20	0	19	18
51	Pape, Andreas	2	312.9	0		3	19		52	85									8	0		8	0	1	1	0	1	9	3		1			12.6	13	14	0	20	16
51	Pape, Andreas	2	312.9	0		3	19		52	85									9	0		4	0	1	0	1	0	22	1		0			28.8	35	33	19	29	28
51	Pape, Andreas	2	312.9	0		3	19		52	85									10	0		5	0	1	1	0	1	18	0		0			77.4	71	78	82	77	79
51	Pape, Andreas	2	312.9	0		3	19		52	85									11	0		9	0	1	0	1	0	20	2		1			41.4	57	39	13	38	60
51	Pape, Andreas	2	312.9	0		3	19		52	85									12	1		2	0	1	0	1	0	9	1		0			68.2	75	46	67	76	77
52	S. Petersen	2	422.933	1		1	4		4	48									1	1		9	0	1	1	0	1	28	2		1			38.4	16	51	36	16	73
52	S. Petersen	2	422.933	1		1	4		4	48									2	1		5	0	1	1	0	1	26	3		1			7.6	7	10	0	15	6
52	S. Petersen	2	422.933	1		1	4		4	48									3	1		8	0	1	1	0	1	10	3		1			7.2	4	9	0	15	8
52	S. Petersen	2	422.933	1		1	4		4	48									4	0		2	0	1	0	1	0	18	2		1			41.4	51	24	60	34	38
52	S. Petersen	2	422.933	1		1	4		4	48									5	0		11	0	3	1	0	0	59	1		0			71.4	83	49	84	71	70
52	S. Petersen	2	422.933	1		1	4		4	48									6	1		11	0	3	3	0	1	30	2		1			28.4	23	22	50	19	28
52	S. Petersen	2	422.933	1		1	4		4	48									7	1		4	0	1	1	0	1	13	1		0			38	21	12	61	28	68
52	S. Petersen	2	422.933	1		1	4		4	48									8	0		8	0	1	1	0	1	139	0		0			78.4	100	49	89	78	76
52	S. Petersen	2	422.933	1		1	4		4	48									9	0		4	0	1	0	1	0	52	0		0			50.6	49	35	80	45	44
52	S. Petersen	2	422.933	1		1	4		4	48									10	0		5	0	1	0	1	0	21	0		0			37.6	13	21	84	27	43
52	S. Petersen	2	422.933	1		1	4		4	48									11	0		9	0	1	0	1	0	82	0		0			56.6	63	23	76	58	63
52	S. Petersen	2	422.933	1		1	4		4	48									12	1		2	0	1	1	0	1	7	2		1			13.6	15	16	20	15	2
53	IKEN	2	462.883	1		2	13		54	51									1	1		9	0	1	1	0	1	18	3		1			20.4	14	54	0	20	14
53	IKEN	2	462.883	1		2	13		54	51									2	1		5	0	1	1	0	1	15	3		1			5	5	3	0	10	7
53	IKEN	2	462.883	1		2	13		54	51									3	1		8	0	1	1	0	1	7	3		1			4	7	3	0	7	3
53	IKEN	2	462.883	1		2	13		54	51									4	0		2	0	1	1	0	1	11	3		1			15.4	14	13	25	13	12
53	IKEN	2	462.883	1		2	13		54	51									5	0		11	0	3	2	0	0	14	3		1			10	11	12	0	13	14
53	IKEN	2	462.883	1		2	13		54	51									6	1		11	0	3	3	0	1	16	3		1			11.4	10	12	0	18	17
53	IKEN	2	462.883	1		2	13		54	51									7	1		4	0	1	1	0	1	8	3		1			9.2	11	12	0	12	11
53	IKEN	2	462.883	1		2	13		54	51									8	0		8	0	1	1	0	1	9	3		1			8.2	8	10	0	9	14
53	IKEN	2	462.883	1		2	13		54	51									9	0		4	0	1	1	1	0	46	2		1			49.4	36	50	45	70	46
53	IKEN	2	462.883	1		2	13		54	51									10	0		5	0	1	1	1	0	26	2		1			43.4	48	51	24	49	45
53	IKEN	2	462.883	1		2	13		54	51									11	0		9	0	1	1	1	0	48	2		1			48.2	47	50	51	50	43
53	IKEN	2	462.883	1		2	13		54	51									12	1		2	0	1	1	0	1	15	3		1			20.4	26	23	21	15	17
54	Wunderer	2	144.167	0		1	8		4	15									1	1		9	0	1	1	0	1	7	2		1			32	18	19	76	26	21
54	Wunderer	2	144.167	0		1	8		4	15									2	1		5	0	1	1	0	1	7	2		1			31.4	17	20	82	20	18
54	Wunderer	2	144.167	0		1	8		4	15									3	1		8	0	1	1	0	1	5	2		1			43	40	39	61	39	36
54	Wunderer	2	144.167	0		1	8		4	15									4	0		2	0	1	0	1	0	37	1		0			65.4	73	73	26	76	79
54	Wunderer	2	144.167	0		1	8		4	15									5	0		11	0	3	0	0	0	16	2		1			58.8	65	67	33	64	65
54	Wunderer	2	144.167	0		1	8		4	15									6	1		11	0	3	2	0	0	16	2		1			49.8	48	53	47	51	50
54	Wunderer	2	144.167	0		1	8		4	15									7	1		4	0	1	1	0	1	6	3		1			28.2	13	12	86	16	14
54	Wunderer	2	144.167	0		1	8		4	15									8	0		8	0	1	1	0	1	15	2		1			38	29	32	67	34	28
54	Wunderer	2	144.167	0		1	8		4	15									9	0		4	0	1	1	1	0	56	0		0			80.6	77	78	80	82	86
54	Wunderer	2	144.167	0		1	8		4	15									10	0		5	0	1	1	0	1	31	2		1			50.8	53	51	46	52	52
54	Wunderer	2	144.167	0		1	8		4	15									11	0		9	0	1	0	1	0	15	2		1			51.6	54	54	44	52	54
54	Wunderer	2	144.167	0		1	8		4	15									12	1		2	0	1	1	0	1	5	3		1			2.8	0	0	4	2	8
55	Holzer	2	274.483	0		2	11		100	80									1	0		4	0	1	1	0	1	35	1		0			71.6	71	76	81	62	68
55	Holzer	2	274.483	0		2	11		100	80									2	0		9	0	1	0	1	0	38	2		1			31.6	32	30	33	35	28
55	Holzer	2	274.483	0		2	11		100	80									3	1		5	0	1	1	1	0	23	2		1			55.6	36	62	39	73	68
55	Holzer	2	274.483	0		2	11		100	80									4	1		9	0	1	1	0	1	11	3		1			27.2	34	32	16	28	26
55	Holzer	2	274.483	0		2	11		100	80									5	1		4	0	1	1	2	0	18	3		1			35.2	32	60	25	27	32
55	Holzer	2	274.483	0		2	11		100	80									6	0		11	0	3	3	1	0	30	2		1			69.4	74	75	63	72	63
55	Holzer	2	274.483	0		2	11		100	80									7	1		8	0	1	1	0	1	6	3		1			17.2	19	34	16	13	4
55	Holzer	2	274.483	0		2	11		100	80									8	0		5	0	1	1	2	0	12	3		1			20.8	19	18	18	25	24
55	Holzer	2	274.483	0		2	11		100	80									9	0		2	0	1	0	1	0	11	3		1			12.6	21	11	9	12	10
55	Holzer	2	274.483	0		2	11		100	80									10	1		2	0	1	0	2	0	17	2		1			47.8	56	27	41	59	56
55	Holzer	2	274.483	0		2	11		100	80									11	1		11	0	3	3	0	1	24	3		1			54	63	54	43	61	49
55	Holzer	2	274.483	0		2	11		100	80									12	0		8	0	1	0	1	0	10	3		1			26.2	19	16	38	10	48
56	L‘Allemand	2	401.133	1		3	25		53	69									1	0		4	0	1	1	0	1	19	1		0			50	55	49	49	49	48
56	L‘Allemand	2	401.133	1		3	25		53	69									2	0		9	0	1	0	1	0	17	2		1			49.2	49	50	47	52	48
56	L‘Allemand	2	401.133	1		3	25		53	69									3	1		5	0	1	1	0	1	22	2		1			49	52	49	38	54	52
56	L‘Allemand	2	401.133	1		3	25		53	69									4	1		9	0	1	1	0	1	6	3		1			16	0	11	25	19	25
56	L‘Allemand	2	401.133	1		3	25		53	69									5	1		4	0	1	1	0	1	19	3		1			21.2	18	21	28	26	13
56	L‘Allemand	2	401.133	1		3	25		53	69									6	0		11	0	3	2	0	0	10	1		0			50.6	50	51	51	49	52
56	L‘Allemand	2	401.133	1		3	25		53	69									7	1		8	0	1	1	0	1	6	3		1			17.6	13	12	28	15	20
56	L‘Allemand	2	401.133	1		3	25		53	69									8	0		5	0	1	0	1	0	19	1		0			45.8	44	52	64	29	40
56	L‘Allemand	2	401.133	1		3	25		53	69									9	0		2	0	1	1	0	1	18	0		0			49.6	50	47	24	78	49
56	L‘Allemand	2	401.133	1		3	25		53	69									10	1		2	0	1	1	0	1	12	3		1			33.2	29	36	57	25	19
56	L‘Allemand	2	401.133	1		3	25		53	69									11	1		11	0	3	3	0	1	18	1		0			30.8	24	25	50	28	27
56	L‘Allemand	2	401.133	1		3	25		53	69									12	0		8	0	1	1	0	1	10	1		0			68.4	53	72	68	82	67
57	Adam	2	184.533	1		2	9		70	80									1	0		4	0	1	0	2	0	37	2		1			64.4	48	100	51	100	23
57	Adam	2	184.533	1		2	9		70	80									2	0		9	0	1	1	0	1	29	2		1			44	50	38	49	34	49
57	Adam	2	184.533	1		2	9		70	80									3	1		5	0	1	1	0	1	25	1		0			53.6	50	49	53	47	69
57	Adam	2	184.533	1		2	9		70	80									4	1		9	0	1	1	0	1	10	3		1			34.2	33	50	20	36	32
57	Adam	2	184.533	1		2	9		70	80									5	1		4	0	1	1	0	1	7	3		1			29.2	31	27	26	33	29
57	Adam	2	184.533	1		2	9		70	80									6	0		11	0	3	2	0	0	15	3		1			14.4	22	16	20	10	4
57	Adam	2	184.533	1		2	9		70	80									7	1		8	0	1	1	0	1	6	3		1			2.6	3	1	0	6	3
57	Adam	2	184.533	1		2	9		70	80									8	0		5	0	1	0	1	0	33	1		0			60.4	69	69	50	66	48
57	Adam	2	184.533	1		2	9		70	80									9	0		2	0	1	1	0	1	8	3		1			13.8	14	18	18	10	9
57	Adam	2	184.533	1		2	9		70	80									10	1		2	0	1	1	0	1	5	3		1			9	4	7	15	11	8
57	Adam	2	184.533	1		2	9		70	80									11	1		11	0	3	3	0	1	17	3		1			15.2	22	20	17	12	5
57	Adam	2	184.533	1		2	9		70	80									12	0		8	0	1	1	0	1	5	3		1			3.6	2	5	0	5	6
58	Christoph Heinz	2	191.933	0		2	10		50	70									1	0		4	0	1	0	1	0	103	1		0			33	55	2	53	3	52
58	Christoph Heinz	2	191.933	0		2	10		50	70									2	0		9	0	1	0	1	0	23	3		1			1	2	2	0	0	1
58	Christoph Heinz	2	191.933	0		2	10		50	70									3	1		5	0	1	1	0	1	18	3		1			0	0	0	0	0	0
58	Christoph Heinz	2	191.933	0		2	10		50	70									4	1		9	0	1	1	0	1	18	3		1			0.2	1	0	0	0	0
58	Christoph Heinz	2	191.933	0		2	10		50	70									5	1		4	0	1	1	0	1	13	3		1			1	1	2	0	2	0
58	Christoph Heinz	2	191.933	0		2	10		50	70									6	0		11	0	3	2	0	0	80	1		0			49.6	69	6	77	49	47
58	Christoph Heinz	2	191.933	0		2	10		50	70									7	1		8	0	1	1	0	1	6	3		1			1.8	2	3	0	2	2
58	Christoph Heinz	2	191.933	0		2	10		50	70									8	0		5	0	1	1	0	1	23	2		1			44.6	50	0	75	47	51
58	Christoph Heinz	2	191.933	0		2	10		50	70									9	0		2	0	1	1	0	1	7	3		1			1.6	1	1	0	3	3
58	Christoph Heinz	2	191.933	0		2	10		50	70									10	1		2	0	1	1	0	1	7	3		1			1.2	3	2	0	1	0
58	Christoph Heinz	2	191.933	0		2	10		50	70									11	1		11	0	3	3	0	1	17	3		1			6.2	25	1	0	4	1
58	Christoph Heinz	2	191.933	0		2	10		50	70									12	0		8	0	1	0	1	0	12	3		1			2	2	3	0	3	2
59	neb	2	208.1	0		2	9		39	47									1	0		4	0	1	1	1	0	40	2		1			35.8	26	31	31	55	36
59	neb	2	208.1	0		2	9		39	47									2	0		9	0	1	1	1	0	70	2		1			47	33	71	60	37	34
59	neb	2	208.1	0		2	9		39	47									3	1		5	0	1	1	0	1	29	3		1			6.8	4	14	0	7	9
59	neb	2	208.1	0		2	9		39	47									4	1		9	0	1	1	0	1	27	3		1			7.4	9	11	0	6	11
59	neb	2	208.1	0		2	9		39	47									5	1		4	0	1	1	0	1	20	3		1			6.4	8	6	0	7	11
59	neb	2	208.1	0		2	9		39	47									6	0		11	0	3	2	0	0	30	2		1			22	17	22	19	27	25
59	neb	2	208.1	0		2	9		39	47									7	1		8	0	1	1	0	1	6	3		1			4.2	4	6	0	6	5
59	neb	2	208.1	0		2	9		39	47									8	0		5	0	1	1	1	0	38	2		1			24.8	26	22	25	25	26
59	neb	2	208.1	0		2	9		39	47									9	0		2	0	1	0	1	0	33	1		0			47.8	29	32	60	66	52
59	neb	2	208.1	0		2	9		39	47									10	1		2	0	1	1	0	1	24	3		1			6.8	6	7	0	10	11
59	neb	2	208.1	0		2	9		39	47									11	1		11	0	3	3	0	1	25	3		1			12.8	11	15	18	10	10
59	neb	2	208.1	0		2	9		39	47									12	0		8	0	1	1	0	1	86	2		1			39	36	37	48	42	32
60	Daniel Gill–Schuster	2	283.45	0		2	12		50	52									1	0		4	0	1	0	1	0	39	2		1			30.4	51	16	28	52	5
60	Daniel Gill–Schuster	2	283.45	0		2	12		50	52									2	0		9	0	1	1	0	1	34	2		1			32.4	53	3	51	51	4
60	Daniel Gill–Schuster	2	283.45	0		2	12		50	52									3	1		5	0	1	1	0	1	20	3		1			21.6	26	2	23	50	7
60	Daniel Gill–Schuster	2	283.45	0		2	12		50	52									4	1		9	0	1	1	0	1	17	3		1			34.2	100	6	50	11	4
60	Daniel Gill–Schuster	2	283.45	0		2	12		50	52									5	1		4	0	1	1	1	0	12	2		1			23.8	27	5	47	39	1
60	Daniel Gill–Schuster	2	283.45	0		2	12		50	52									6	0		11	0	3	3	0	1	39	1		0			37.8	71	7	35	61	15
60	Daniel Gill–Schuster	2	283.45	0		2	12		50	52									7	1		8	0	1	1	0	1	14	3		1			18.4	27	13	24	22	6
60	Daniel Gill–Schuster	2	283.45	0		2	12		50	52									8	0		5	0	1	0	1	0	85	2		1			41.2	87	7	31	75	6
60	Daniel Gill–Schuster	2	283.45	0		2	12		50	52									9	0		2	0	1	1	0	1	19	3		1			28.8	69	8	23	41	3
60	Daniel Gill–Schuster	2	283.45	0		2	12		50	52									10	1		2	0	1	1	0	1	10	3		1			7.4	9	2	16	10	0
60	Daniel Gill–Schuster	2	283.45	0		2	12		50	52									11	1		11	0	3	2	0	0	21	3		1			19.4	34	5	18	40	0
60	Daniel Gill–Schuster	2	283.45	0		2	12		50	52									12	0		8	0	1	1	0	1	19	3		1			9.2	12	3	18	11	2
61	Nadja Smits	1	542	1	2	1		1			5	9	9	6	0	1	1	1	1	1	3	12	0	11	8	3	1		1		0	33	20.905	83.6	79	100	67	100	72
61	Nadja Smits	1	542	1	2	1		1			5	9	9	6	0	1	1	1	2	2	10	14	0	11	6	5	0		3		1	25	9.082	80.8	92	92	50	100	70
61	Nadja Smits	1	542	1	2	1		1			5	9	9	6	0	1	1	1	3	2	3	12	0	11	3	8	0		0		0	8	2.727	38.4	85	100	93	100	26
61	Nadja Smits	1	542	1	2	1		1			5	9	9	6	0	1	1	1	4	1	10	14	0	11	11	0	1		3		1	117	53.6131	29.0526	100	64	19	65	86
62	Isabelle Uphoff	1	248	1	2	4		3			7	9	3	1	0	1	1	1	1	1	3	12	0	11	9	2	1		2		1	30	21.815	67.4	75	85	69	70	38
62	Isabelle Uphoff	1	248	1	2	4		3			7	9	3	1	0	1	1	1	2	2	10	14	0	11	4	7	0		0		0	24	8.69	73.4	75	78	68	76	70
62	Isabelle Uphoff	1	248	1	2	4		3			7	9	3	1	0	1	1	1	3	2	3	12	0	11	2	9	0		0		0	8	2.875	37	92	100	98	91	91
62	Isabelle Uphoff	1	248	1	2	4		3			7	9	3	1	0	1	1	1	4	1	10	14	0	11	10	1	1		3		1	131	52.995	35.0014	74	64	18	68	82
63	Lorenzo Zoppis	1	470	0	2	4		2			5	9	9	1	0	0	1	1	1	1	3	12	0	11	11	0	1		3		1	47	19.141	37.8	60	60	16	34	19
63	Lorenzo Zoppis	1	470	0	2	4		2			5	9	9	1	0	0	1	1	2	2	10	14	0	11	5	6	0		0		0	20	8.081	63	63	66	83	35	68
63	Lorenzo Zoppis	1	470	0	2	4		2			5	9	9	1	0	0	1	1	3	2	3	12	0	11	5	6	0		1		0	9	3.594	38.4526	77	76	87	78	100
63	Lorenzo Zoppis	1	470	0	2	4		2			5	9	9	1	0	0	1	1	4	1	10	14	0	11	10	1	1		2.5		1	91	27.638	34.876	39	33	21	17	9
64	Benjamin Albiez	1	575	0	2	4		3			7	9	9	2	0	1	1	1	1	1	3	12	0	11	10	1	1		2		1	54	23.157	75	84	100	31	88	72
64	Benjamin Albiez	1	575	0	2	4		3			7	9	9	2	0	1	1	1	2	2	10	14	0	11	5	6	0		3		1	23	9.097	77.4	90	100	25	100	72
64	Benjamin Albiez	1	575	0	2	4		3			7	9	9	2	0	1	1	1	3	2	3	12	0	11	3	8	0		1		0	8	3.367	46.2558	100	100	69	100	92
64	Benjamin Albiez	1	575	0	2	4		3			7	9	9	2	0	1	1	1	4	1	10	14	0	11	11	0	1		3		1	126	45.5051	43.5578	86	100	0	100	88
65	Philipp Stein	1	501	0	3	2		3			5	9	9	4	0	0	1	1	1	1	3	12	0	11	6	5	1		1		0	42	19.577	63.8	80	90	29	60	60
65	Philipp Stein	1	501	0	3	2		3			5	9	9	4	0	0	1	1	2	2	10	14	0	11	8	3	0		3		1	19	5.63	46.8	60	60	19	70	25
65	Philipp Stein	1	501	0	3	2		3			5	9	9	4	0	0	1	1	3	2	3	12	0	11	7	4	1		1		0	9	3.133	49	75	60	40	70	61
65	Philipp Stein	1	501	0	3	2		3			5	9	9	4	0	0	1	1	4	1	10	14	0	11	11	0	1		1.5		0	89	42.201	34.5422	75	70	25	70	61
66	Corinna von Deschwanden	1	579	1	3	2		4			7	9	9	3	0	0	1	1	1	1	3	12	0	11	6	5	1		1		0	41	21.909	93	90	95	80	100	100
66	Corinna von Deschwanden	1	579	1	3	2		4			7	9	9	3	0	0	1	1	2	2	10	14	0	11	0	11	0		2		1	21	7.344	70	80	90	20	100	60
66	Corinna von Deschwanden	1	579	1	3	2		4			7	9	9	3	0	0	1	1	3	2	3	12	0	11	0	11	1		0		0	10	2.709	60	100	100	0	100	100
66	Corinna von Deschwanden	1	579	1	3	2		4			7	9	9	3	0	0	1	1	4	1	10	14	0	11	0	11	1		2		1	109	48.509	38.4046	70	70	10	100	91
67	Joana Dukic	1	236	1	3	4		3			7	3	3	1	1	0	1	1	1	1	3	12	0	11	7	4	1		2		1	47	18.796	64.2	80	91	40	60	50
67	Joana Dukic	1	236	1	3	4		3			7	3	3	1	1	0	1	1	2	2	10	14	0	11	5	6	0		3		1	17	4.597	54	80	40	40	70	40
67	Joana Dukic	1	236	1	3	4		3			7	3	3	1	1	0	1	1	3	2	3	12	0	11	3	8	0		0		0	7	2.448	30	60	90	80	60	85
67	Joana Dukic	1	236	1	3	4		3			7	3	3	1	1	0	1	1	4	1	10	14	0	11	10	1	1		3		1	131	47.4562	35.6698	60	50	14	40	30
68	Sabrina Köppel	1	308	1	2	1		2			7	3	3	1	1	0	1	1	1	1	3	12	0	11	10	1	1		2		1	22	9.186	52	88	84	0	69	19
68	Sabrina Köppel	1	308	1	2	1		2			7	3	3	1	1	0	1	1	2	2	10	14	0	11	7	4	0		1		0	16	4.618	57.6	100	81	0	65	42
68	Sabrina Köppel	1	308	1	2	1		2			7	3	3	1	1	0	1	1	3	2	3	12	0	11	3	8	0		0		0	9	2.188	35.4	67	100	90	100	96
68	Sabrina Köppel	1	308	1	2	1		2			7	3	3	1	1	0	1	1	4	1	10	14	0	11	10	1	1		3		1	127	40.337	31.3544	51	20	13	38	19
69	Konstantin Dirscherl	3	491	0	2	1		2			7	9	9	3	1	1	1	1	1	1	3	13	0	11	8	3	1		1		0	34	14.062	78.8	75	89	70	90	70
69	Konstantin Dirscherl	3	491	0	2	1		2			7	9	9	3	1	1	1	1	2	2	10	15	0	11	8	3	0		1		0	34	14.062	72.2	70	81	70	70	70
69	Konstantin Dirscherl	3	491	0	2	1		2			7	9	9	3	1	1	1	1	3	2	3	13	0	11	2	9	0		0		0	7	3.384	43.0132	95	95	80	95	80
69	Konstantin Dirscherl	3	491	0	2	1		2			7	9	9	3	1	1	1	1	4	1	10	15	0	11	9	2	1		3		1	134	45.873	37.6792	71	80	25	70	20
70	Jasmin Peters	3	482	1	2	4		2			5	9	9	0	1	1	1	1	1	1	3	13	0	11	7	4	1		3		1	33	11.06	65.8	65	100	50	78	36
70	Jasmin Peters	3	482	1	2	4		2			5	9	9	0	1	1	1	1	2	2	10	15	0	11	7	4	0		3		1	33	11.06	83.6	74	90	94	76	84
70	Jasmin Peters	3	482	1	2	4		2			5	9	9	0	1	1	1	1	3	2	3	13	0	11	2	9	0		0		0	7	2.036	36.2	86	100	96	91	90
70	Jasmin Peters	3	482	1	2	4		2			5	9	9	0	1	1	1	1	4	1	10	15	0	11	10	1	1		3		1	84	32.039	37.18	73	67	10	63	27
71	Karl Nowak	3	562	0	2	1		2			5	9	9	3	1	0	1	1	1	1	3	13	0	11	9	2	1		2		1	35	17.902	73.6	80	95	74	68	51
71	Karl Nowak	3	562	0	2	1		2			5	9	9	3	1	0	1	1	2	2	10	15	0	11	9	2	1		2		1	35	17.902	79.4	81	68	85	77	86
71	Karl Nowak	3	562	0	2	1		2			5	9	9	3	1	0	1	1	3	2	3	13	0	11	4	7	0		1		0	11	3.235	40.7052	100	100	86	89	84
71	Karl Nowak	3	562	0	2	1		2			5	9	9	3	1	0	1	1	4	1	10	15	0	11	11	0	1		3		1	99	38.493	32.9698	49	35	22	59	20
72	Emanuele Garafalo	3	522	0	2	4		3			5	9	9	1	1	0	1	1	1	1	3	13	0	11	8	3	1		2		1	27	16.304	62	65	85	50	60	50
72	Emanuele Garafalo	3	522	0	2	4		3			5	9	9	1	1	0	1	1	2	2	10	15	0	11	8	3	0		2		1	27	16.304	52	65	50	50	55	40
72	Emanuele Garafalo	3	522	0	2	4		3			5	9	9	1	1	0	1	1	3	2	3	13	0	11	3	8	0		1		0	8	3.301	43	80	95	65	95	70
72	Emanuele Garafalo	3	522	0	2	4		3			5	9	9	1	1	0	1	1	4	1	10	15	0	11	11	0	1		3		1	109	45.087	38.4566	35	40	15	40	20
73	Stephanie Taler	3	418	1	2	2		3			7	9	3	4	1	1	1	1	1	1	3	13	0	11	8	3	1		2		1	43	18.429	57.6	52	76	68	43	49
73	Stephanie Taler	3	418	1	2	2		3			7	9	3	4	1	1	1	1	2	2	10	15	0	11	8	3	0		2		1	43	18.429	64	85	61	87	64	23
73	Stephanie Taler	3	418	1	2	2		3			7	9	3	4	1	1	1	1	3	2	3	13	0	11	4	7	0		0		0	7	3.894	43.0132	100	100	85	100	58
73	Stephanie Taler	3	418	1	2	2		3			7	9	3	4	1	1	1	1	4	1	10	15	0	11	10	1	1		2		1	119	48.339	32.9536	58	32	10	81	20
74	Moritz Wittlinger	3	487	0	3	2		3			7	9	9	3	1	0	1	1	1	1	3	13	0	11	8	3	1		2		1	43	20.84	72.4	76	86	57	70	73
74	Moritz Wittlinger	3	487	0	3	2		3			7	9	9	3	1	0	1	1	2	2	10	15	0	11	8	3	0		2		1	43	20.84	65.8	76	77	52	76	48
74	Moritz Wittlinger	3	487	0	3	2		3			7	9	9	3	1	0	1	1	3	2	3	13	0	11	4	7	0		0		0	7	2.76	40	81	87	75	81	37
74	Moritz Wittlinger	3	487	0	3	2		3			7	9	9	3	1	0	1	1	4	1	10	15	0	11	10	1	1		2.5		1	107	55.189	30.761	76	43	14	67	78
75	Bruno Kägi	3	438	0	3	2		3			5	9	9	3	1	0	1	1	1	1	3	13	0	11	8	3	1		2		1	48	15.567	62.6	65	81	80	51	36
75	Bruno Kägi	3	438	0	3	2		3			5	9	9	3	1	0	1	1	2	2	10	15	0	11	8	3	0		2		1	48	15.567	71.4	64	81	63	82	67
75	Bruno Kägi	3	438	0	3	2		3			5	9	9	3	1	0	1	1	3	2	3	13	0	11	2	9	0		0		0	7	2.708	49.4	67	72	25	77	83
75	Bruno Kägi	3	438	0	3	2		3			5	9	9	3	1	0	1	1	4	1	10	15	0	11	10	1	1		3		1	109	44.001	30.3054	51	50	49	51	51
76	Federique Hovaguimian	3	143	1	3	2		3			7	3	3	1	1	1	1	1	1	1	3	13	0	11	8	3	1		2		1	36	16.824	38.6	50	35	29	53	26
76	Federique Hovaguimian	3	143	1	3	2		3			7	3	3	1	1	1	1	1	2	2	10	15	0	11	8	3	0		2		1	36	16.824	45.6	100	39	30	35	24
76	Federique Hovaguimian	3	143	1	3	2		3			7	3	3	1	1	1	1	1	3	2	3	13	0	11	3	8	0		0		0	8	3.072	43.2	73	69	65	77	42
76	Federique Hovaguimian	3	143	1	3	2		3			7	3	3	1	1	1	1	1	4	1	10	15	0	11	10	1	1		3		1	101	40.4217	36.4008	32	38	26	36	35
77	Eva Streuli	1	580	1	2	1		2			7	9	9	1	1	0	1	1	1	1	3	12	0	11	9	2	1		2		1			54.6	75	83	11	79	25
77	Eva Streuli	1	580	1	2	1		2			7	9	9	1	1	0	1	1	2	2	10	14	0	11	5	6	0		3		1			74.8	82	93	41	88	70
77	Eva Streuli	1	580	1	2	1		2			7	9	9	1	1	0	1	1	3	2	3	12	0	11	7	4	1		1		0			47.2	100	100	64	100	81
77	Eva Streuli	1	580	1	2	1		2			7	9	9	1	1	0	1	1	4	1	10	14	0	11	11	0	1		3		1	0	0	38.2	70	69	8	70	0
78	Claudia Artho	1	308	1	4	4		4			7	9	9	3	0	0	1	1	1	1	3	12	0	11	10	1	1		3		1			35.8	20	51	29	26	53
78	Claudia Artho	1	308	1	4	4		4			7	9	9	3	0	0	1	1	2	2	10	14	0	11	8	3	0		3		1			43	42	53	37	32	51
78	Claudia Artho	1	308	1	4	4		4			7	9	9	3	0	0	1	1	3	2	3	12	0	11	6	5	1		3		1			36.6	71	100	78	90	61
78	Claudia Artho	1	308	1	4	4		4			7	9	9	3	0	0	1	1	4	1	10	14	0	11	11	0	1		3		1	135	43.941	39.2004	62	72	15	100	45
79	Diana Segalada	1	397	1	2	4		2			7	9	3	0	1	0	1	1	1	1	3	12	0	11	6	5	1		0		0	44	22.501	70.2	89	89	47	75	51
79	Diana Segalada	1	397	1	2	4		2			7	9	3	0	1	0	1	1	2	2	10	14	0	11	5	6	0		2		1	23	8.526	72.2	88	85	49	87	52
79	Diana Segalada	1	397	1	2	4		2			7	9	3	0	1	0	1	1	3	2	3	12	0	11	4	7	0		2		1	11	5.12	47.6558	100	100	62	100	70
79	Diana Segalada	1	397	1	2	4		2			7	9	3	0	1	0	1	1	4	1	10	14	0	11	9	2	1		2.5		1	137	46.244	36.0354	91	92	22	83	35
80	Jochen Schäfer	1	467	0	4	4		4			7	9	9	1	0	1	1	1	1	1	3	12	0	11	6	5	1		0		0			49.8	60	50	20	70	49
80	Jochen Schäfer	1	467	0	4	4		4			7	9	9	1	0	1	1	1	2	2	10	14	0	11	8	3	0		3		1			59.6	75	49	9	75	90
80	Jochen Schäfer	1	467	0	4	4		4			7	9	9	1	0	1	1	1	3	2	3	12	0	11	6	5	1		3		1			59	90	65	21	91	49
80	Jochen Schäfer	1	467	0	4	4		4			7	9	9	1	0	1	1	1	4	1	10	14	0	11	10	1	1		3		1	110	34.019	33.4892	75	60	19	66	49
81	Jan Eric Hoffmann	1	520	0	5	4		4			5	9	9	2	0	0	1	1	1	1	3	12	0	11	7	4	1		3		1	55	19.77	69	74	92	66	79	34
81	Jan Eric Hoffmann	1	520	0	5	4		4			5	9	9	2	0	0	1	1	2	2	10	14	0	11	5	6	0		3		1	22	6.308	75.4	80	82	69	78	68
81	Jan Eric Hoffmann	1	520	0	5	4		4			5	9	9	2	0	0	1	1	3	2	3	12	0	11	3	8	0		0		0	8	3.564	41.4	89	88	75	81	81
81	Jan Eric Hoffmann	1	520	0	5	4		4			5	9	9	2	0	0	1	1	4	1	10	14	0	11	10	1	1		3		1	119	32.4146	25.7188	81	29	21	27	24
82	Cornia Hinzer	1	580	1	4	2		4			7	9	1	0	1	1	1	1	1	1	3	12	0	11	8	3	1		1		0	32	19.146	64.8	50	94	63	67	50
82	Cornia Hinzer	1	580	1	4	2		4			7	9	1	0	1	1	1	1	2	2	10	14	0	11	8	3	0		3		1	25	8.559	32.8	35	35	23	44	27
82	Cornia Hinzer	1	580	1	4	2		4			7	9	1	0	1	1	1	1	3	2	3	12	0	11	5	6	0		0		0	7	3.22	39.6	67	77	72	80	79
82	Cornia Hinzer	1	580	1	4	2		4			7	9	1	0	1	1	1	1	4	1	10	14	0	11	11	0	1		3		1	90	37.909	39.939	44	47	6	38	15
83	Janine Brandenberg	1	324	1	4	2		4			7	9	9	2	1	1	1	1	1	1	3	12	0	11	8	3	1		1		0	50	20.037	64.2	80	91	49	71	30
83	Janine Brandenberg	1	324	1	4	2		4			7	9	9	2	1	1	1	1	2	2	10	14	0	11	10	1	1		3		1	21	7.412	61	100	90	10	100	5
83	Janine Brandenberg	1	324	1	4	2		4			7	9	9	2	1	1	1	1	3	2	3	12	0	11	4	7	0		0		0	9	4.403	43.6	100	100	80	98	18
83	Janine Brandenberg	1	324	1	4	2		4			7	9	9	2	1	1	1	1	4	1	10	14	0	11	11	0	1		3		1	96	40.1795	32.3878	100	80	20	89	30
84	Noemi Besel	1	488	1	2	1		2			7	9	9	1	1	1	1	1	1	1	3	12	0	11	10	1	1		2		1			49.8	75	75	51	48	0
84	Noemi Besel	1	488	1	2	1		2			7	9	9	1	1	1	1	1	2	2	10	14	0	11	8	3	0		2		1			36.4	67	16	51	48	0
84	Noemi Besel	1	488	1	2	1		2			7	9	9	1	1	1	1	1	3	2	3	12	0	11	4	7	0		0		0			29.2	65	93	77	51	51
84	Noemi Besel	1	488	1	2	1		2			7	9	9	1	1	1	1	1	4	1	10	14	0	11	10	1	1		3		1	0	0	37.8	49	51	13	53	0
85	Roland Gsell	3	549	0	3	4		4			7	9	9	3	0	0	1	1	1	1	3	13	0	11	7	4	1		2		1	56	18.516	70.4	90	98	34	80	50
85	Roland Gsell	3	549	0	3	4		4			7	9	9	3	0	0	1	1	2	2	10	15	0	11	6	5	0		2		1	56	18.516	70	81	80	48	91	50
85	Roland Gsell	3	549	0	3	4		4			7	9	9	3	0	0	1	1	3	2	3	13	0	11	3	8	0		0		0	7	3.68	41.284	100	100	94	100	100
85	Roland Gsell	3	549	0	3	4		4			7	9	9	3	0	0	1	1	4	1	10	15	0	11	9	2	1		3		1	105	52.0323	34.4204	100	90	19	75	26
86	Marc Herzog	3	612	0	3	4		4			7	9	9	3	0	0	1	1	1	1	3	13	0	11	9	2	1		2		1	40	19.634	70.4	90	98	34	80	50
86	Marc Herzog	3	612	0	3	4		4			7	9	9	3	0	0	1	1	2	2	10	15	0	11	6	5	0		2		1	40	19.634	70	81	80	48	91	50
86	Marc Herzog	3	612	0	3	4		4			7	9	9	3	0	0	1	1	3	2	3	13	0	11	2	9	0		0		0	9	4.01	41.2	100	100	94	100	100
86	Marc Herzog	3	612	0	3	4		4			7	9	9	3	0	0	1	1	4	1	10	15	0	11	8	3	1		2		1	89	47.138	34.7618	100	90	19	75	26
87	Ursina Jakob	3	315	1	4	2		4			7	9	3	1	0	1	1	1	1	1	3	13	0	11	5	6	0		0		0	38	18.434	73	81	100	72	70	42
87	Ursina Jakob	3	315	1	4	2		4			7	9	3	1	0	1	1	1	2	2	10	15	0	11	4	7	0		0		0	38	18.434	68.4	81	60	80	59	62
87	Ursina Jakob	3	315	1	4	2		4			7	9	3	1	0	1	1	1	3	2	3	13	0	11	3	8	0		0		0	6	3.796	33.938	90	100	91	70	89
87	Ursina Jakob	3	315	1	4	2		4			7	9	3	1	0	1	1	1	4	1	10	15	0	11	9	2	1		2		1	83	42.459	30.22	71	71	50	75	52
88	Christine Zehntner	3	340	1	5	3		4			7	9	9	3	0	0	1	1	1	1	3	13	0	11	8	3	1		1		0	49	19.161	80.2	100	100	73	100	28
88	Christine Zehntner	3	340	1	5	3		4			7	9	9	3	0	0	1	1	2	2	10	15	0	11	6	5	0		3		1	49	19.161	80.6	100	100	50	100	53
88	Christine Zehntner	3	340	1	5	3		4			7	9	9	3	0	0	1	1	3	2	3	13	0	11	3	8	0		0		0	9	3.758	41.1348	100	100	95	100	100
88	Christine Zehntner	3	340	1	5	3		4			7	9	9	3	0	0	1	1	4	1	10	15	0	11	9	2	1		3		1	0	0	36.2	100	92	11	100	63
89	Sabine Bühler	3	395	1	2	4		3			7	9	9	2	0	0	1	1	1	1	3	13	0	11	8	3	1		2		1	44	15.41	53.2	51	82	47	51	35
89	Sabine Bühler	3	395	1	2	4		3			7	9	9	2	0	0	1	1	2	2	10	15	0	11	5	6	0		2		1	44	15.41	67	57	85	69	57	67
89	Sabine Bühler	3	395	1	2	4		3			7	9	9	2	0	0	1	1	3	2	3	13	0	11	3	8	0		0		0	7	2.234	33.2	79	96	87	70	89
89	Sabine Bühler	3	395	1	2	4		3			7	9	9	2	0	0	1	1	4	1	10	15	0	11	10	1	1		3		1	113	39.122	37.4566	45	52	23	42	31
90	Michael Ganter	3	486	0	3	3		4			7	9	9	3	0	0	1	0	1	1	3	13	0	11	8	3	1		2		1	44	17.334	60.2	52	78	71	51	49
90	Michael Ganter	3	486	0	3	3		4			7	9	9	3	0	0	1	0	2	2	10	15	0	11	4	7	0		1		0	44	17.334	76.6	52	90	90	78	73
90	Michael Ganter	3	486	0	3	3		4			7	9	9	3	0	0	1	0	3	2	3	13	0	11	2	9	0		1		0	12	3.088	37.2	70	83	82	81	79
90	Michael Ganter	3	486	0	3	3		4			7	9	9	3	0	0	1	0	4	1	10	15	0	11	10	1	1		2		1	107	40.162	35.9918	51	50	22	51	53
91	Thomas Geke	3	516	0	2	1		1			5	15	9	7	1	1	1	1	1	1	3	13	0	11	7	4	1		2		1			64.4	79	92	50	50	51
91	Thomas Geke	3	516	0	2	1		1			5	15	9	7	1	1	1	1	2	2	10	15	0	11	7	4	0		3		1			45.8	71	68	14	37	39
91	Thomas Geke	3	516	0	2	1		1			5	15	9	7	1	1	1	1	3	2	3	13	0	11	3	8	0		0		0			47	76	92	22	73	68
91	Thomas Geke	3	516	0	2	1		1			5	15	9	7	1	1	1	1	4	1	10	15	0	11	10	1	1		1.5		0	104	40.918	37.7056	68	86	31	74	72
92	Reto Thomasin	3	596	0	4	3		4			7	15	9	2	1	1	1	1	1	1	3	13	0	11	6	5	1		1		0	32	11.841	75.4	87	98	68	75	49
92	Reto Thomasin	3	596	0	4	3		4			7	15	9	2	1	1	1	1	2	2	10	15	0	11	9	2	1		3		1	32	11.841	57.4	92	56	11	89	39
92	Reto Thomasin	3	596	0	4	3		4			7	15	9	2	1	1	1	1	3	2	3	13	0	11	3	8	0		1		0	9	3.087	45.8526	100	100	71	100	92
92	Reto Thomasin	3	596	0	4	3		4			7	15	9	2	1	1	1	1	4	1	10	15	0	11	10	1	1		3		1	83	39.036	35.993	91	74	5	100	24
93	Zbinden Anina	1	568.55	1	2	1		2											1	1	30	18	0	22	17	5	1			70	1			62	90	80	40	80	20
93	Zbinden Anina	1	568.55	1	2	1		2											2	0	30	19	0	22	15	7	1			85	1			56	80	70	30	80	20
93	Zbinden Anina	1	568.55	1	2	1		2											3	0	30	18	0	22	17	5	1			75	1			56	80	60	30	80	30
93	Zbinden Anina	1	568.55	1	2	1		2											4	1	30	19	0	22	18	4	1			55	1			76	90	90	60	90	50
94	Dani Button	3	138.067	0	3	3		2											1	1	30	18	0	22	15	7	1			65	1			76	80	90	50	90	70
94	Dani Button	3	138.067	0	3	3		2											2	0	30	19	0	22	16	6	1			75	1			76	100	100	50	100	30
94	Dani Button	3	138.067	0	3	3		2											3	0	30	18	0	22	16	6	1			90	1			62	80	100	20	90	20
94	Dani Button	3	138.067	0	3	3		2											4	1	30	19	0	22	16	6	1			70	1			76	100	100	50	100	30
95	Manuela Hauser	3	224.983	1	4	4		2											1	1	30	18	0	22	15	7	1			40	0			70	100	100	40	70	40
95	Manuela Hauser	3	224.983	1	4	4		2											2	0	30	19	0	22	11	11	0			55	1			72	100	100	50	80	30
95	Manuela Hauser	3	224.983	1	4	4		2											3	0	30	18	0	22	12	10	0			55	1			80	100	100	70	80	50
95	Manuela Hauser	3	224.983	1	4	4		2											4	1	30	19	0	22	12	10	0			50	0			84	100	100	70	100	50
96	Barbara Jung	3	373.583	1	4	2		2											1	1	30	18	0	22	18	4	1			65	1			54	90	80	50	50	0
96	Barbara Jung	3	373.583	1	4	2		2											2	0	30	19	0	22	13	9	0			30	0			74	100	100	80	90	0
96	Barbara Jung	3	373.583	1	4	2		2											3	0	30	18	0	22	13	9	0			65	1			62	80	90	60	80	0
96	Barbara Jung	3	373.583	1	4	2		2											4	1	30	19	0	22	12	10	0			40	0			60	80	80	70	70	0
97	Stefan Meierhofer	3	465.483	0	3	4		3											1	1	30	18	0	22	10	12	0			15	0			64	80	60	80	60	40
97	Stefan Meierhofer	3	465.483	0	3	4		3											2	0	30	19	0	22	13	9	0			20	0			70	80	80	80	80	30
97	Stefan Meierhofer	3	465.483	0	3	4		3											3	0	30	18	0	22	11	11	0			45	0			60	80	40	70	80	30
97	Stefan Meierhofer	3	465.483	0	3	4		3											4	1	30	19	0	22	12	10	0			15	0			74	80	60	90	80	60
100	Frank Doberer	3	544.167	0	4	2		2											1	1	30	18	0	22	14	8	1			75	1			32	60	20	40	40	0
100	Frank Doberer	3	544.167	0	4	2		2											2	0	30	19	0	22	14	8	1			80	1			30	50	20	30	50	0
100	Frank Doberer	3	544.167	0	4	2		2											3	0	30	18	0	22	14	8	1			65	1			48	80	20	60	80	0
100	Frank Doberer	3	544.167	0	4	2		2											4	1	30	19	0	22	17	5	1			55	1			50	70	40	70	70	0
101	Michael Ganter	3	130.667	0	4	3		2											1	1	30	18	0	22	20	2	1			70	1			18	20	20	30	20	0
101	Michael Ganter	3	130.667	0	4	3		2											2	0	30	19	0	22	11	11	0			10	0			60	90	30	80	80	20
101	Michael Ganter	3	130.667	0	4	3		2											3	0	30	18	0	22	14	8	1			40	0			54	80	20	70	80	20
101	Michael Ganter	3	130.667	0	4	3		2											4	1	30	19	0	22	19	3	1			60	1			26	30	20	50	30	0
102	Geri Amann	3	222.2	0	4	4		2											1	1	30	18	0	22	14	8	1			85	1			60	90	70	30	80	30
102	Geri Amann	3	222.2	0	4	4		2											2	0	30	19	0	22	8	14	0			60	1			84	90	90	90	90	60
102	Geri Amann	3	222.2	0	4	4		2											3	0	30	18	0	22	13	9	0			80	1			72	90	90	70	80	30
102	Geri Amann	3	222.2	0	4	4		2											4	1	30	19	0	22	13	9	0			70	1			68	80	90	50	70	50
103	Susanne Bühler	3	316.483	1	2	4		3											1	1	30	18	0	22	18	4	1			80	1			53	70	70	30	70	25
103	Susanne Bühler	3	316.483	1	2	4		3											2	0	30	19	0	22	10	12	0			40	0			72	80	80	80	80	40
103	Susanne Bühler	3	316.483	1	2	4		3											3	0	30	18	0	22	11	11	0			35	0			75	85	85	80	85	40
103	Susanne Bühler	3	316.483	1	2	4		3											4	1	30	19	0	22	19	3	1			65	1			58	75	80	30	75	30
104	Antoniae Martina	3	465.45	1	2	1		2											1	1	30	18	0	22	16	6	1			80	1			44	80	60	20	50	10
104	Antoniae Martina	3	465.45	1	2	1		2											2	0	30	19	0	22	17	5	1			85	1			40	40	40	50	50	20
104	Antoniae Martina	3	465.45	1	2	1		2											3	0	30	18	0	22	16	6	1			80	1			44	60	40	20	60	40
104	Antoniae Martina	3	465.45	1	2	1		2											4	1	30	19	0	22	17	5	1			80	1			52	80	50	40	50	40
105	Susanne Bühr	3	568.767	1	3	2		2											1	1	30	18	0	22	19	3	1			45	0			72	100	100	50	100	10
105	Susanne Bühr	3	568.767	1	3	2		2											2	0	30	19	0	22	13	9	0			65	1			64	80	100	40	100	0
105	Susanne Bühr	3	568.767	1	3	2		2											3	0	30	18	0	22	18	4	1			87.5	1			58	80	100	30	80	0
105	Susanne Bühr	3	568.767	1	3	2		2											4	1	30	19	0	22	13	9	0			40	0			54	100	100	50	20	0
106	Roland Gsell	3	133.083	0	3	4		2											1	1	30	18	0	22	12	10	0			80	1			66	90	80	40	100	20
106	Roland Gsell	3	133.083	0	3	4		2											2	0	30	19	0	22	13	9	0			55	1			56	80	70	30	90	10
106	Roland Gsell	3	133.083	0	3	4		2											3	0	30	18	0	22	14	8	1			40	0			84	100	100	70	100	50
106	Roland Gsell	3	133.083	0	3	4		2											4	1	30	19	0	22	14	8	1			50	0			70	100	100	30	100	20
107	Denise Tobler	3	203.733	1	5	4		2											1	1	30	18	0	22	16	6	1			80	1			44	90	20	30	80	0
107	Denise Tobler	3	203.733	1	5	4		2											2	0	30	19	0	22	14	8	1			85	1			40	80	20	20	80	0
107	Denise Tobler	3	203.733	1	5	4		2											3	0	30	18	0	22	13	9	0			90	1			46	90	30	30	80	0
107	Denise Tobler	3	203.733	1	5	4		2											4	1	30	19	0	22	13	9	0			70	1			50	80	40	40	90	0
108	Pascale Sulser	3	373.933	1	2	1		1											1	1	30	18	0	22	19	3	1			65	1			58	80	70	30	80	30
108	Pascale Sulser	3	373.933	1	2	1		1											2	0	30	19	0	22	19	3	1			60	1			70	80	90	60	80	40
108	Pascale Sulser	3	373.933	1	2	1		1											3	0	30	18	0	22	19	3	1			65	1			64	80	70	60	80	30
108	Pascale Sulser	3	373.933	1	2	1		1											4	1	30	19	0	22	18	4	1			60	1			70	100	90	40	90	30
109	Luca Schmid	3	453.55	0	2	1		2											1	1	30	18	0	22	21	1	1			55	1			57	85	60	40	90	10
109	Luca Schmid	3	453.55	0	2	1		2											2	0	30	19	0	22	16	6	1			60	1			66	90	90	50	90	10
109	Luca Schmid	3	453.55	0	2	1		2											3	0	30	18	0	22	17	5	1			50	0			73	95	95	60	95	20
109	Luca Schmid	3	453.55	0	2	1		2											4	1	30	19	0	22	21	1	1			62.5	1			58	80	80	40	80	10
110	Roman Sandoz	3	539.583	0	3	1		3											1	1	30	18	0	22	19	3	1			80	1			61	80	90	35	75	25
110	Roman Sandoz	3	539.583	0	3	1		3											2	0	30	19	0	22	19	3	1			90	1			64	95	95	25	95	10
110	Roman Sandoz	3	539.583	0	3	1		3											3	0	30	18	0	22	17	5	1			95	1			72	100	85	40	95	40
110	Roman Sandoz	3	539.583	0	3	1		3											4	1	30	19	0	22	20	2	1			82.5	1			69	95	95	30	95	30
111	Dirk Ubmann	1	93.4167	0	3	2		3											1	1	30	18	0	22	15	7	1			85	1			50	80	50	20	70	30
111	Dirk Ubmann	1	93.4167	0	3	2		3											2	0	30	19	0	22	16	6	1			95	1			52	70	60	20	80	30
111	Dirk Ubmann	1	93.4167	0	3	2		3											3	0	30	18	0	22	15	7	1			100	1			54	80	80	10	80	20
111	Dirk Ubmann	1	93.4167	0	3	2		3											4	1	30	19	0	22	8	14	0			55	1			76	90	80	90	80	40
72	Garafolo Emanuele	1	199.533	0	2	4		3											1	1	30	18	0	22	21	1	1			95	1			28	50	30	10	50	0
72	Garafolo Emanuele	1	199.533	0	2	4		3											2	0	30	19	0	22	12	10	0			55	1			70	80	80	70	90	30
72	Garafolo Emanuele	1	199.533	0	2	4		3											3	0	30	18	0	22	20	2	1			35	0			76	90	90	70	90	40
72	Garafolo Emanuele	1	199.533	0	2	4		3											4	1	30	19	0	22	14	8	1			55	1			63	80	80	60	75	20
112	Elisabeth Hörl	1	300.2	1	3	4		2											1	1	30	18	0	22	15	7	1			65	1			44	60	40	40	50	30
112	Elisabeth Hörl	1	300.2	1	3	4		2											2	0	30	19	0	22	11	11	0			45	0			86	80	80	80	90	100
112	Elisabeth Hörl	1	300.2	1	3	4		2											3	0	30	18	0	22	15	7	1			60	1			64	70	70	40	80	60
112	Elisabeth Hörl	1	300.2	1	3	4		2											4	1	30	19	0	22	17	5	1			52.5	0			62	70	70	50	70	50
30	Fiona Möhler	1	382	1	3	2		2											1	1	10	20	0	22	11	11	1			60	1			40	60	30	60	30	20
30	Fiona Möhler	1	382	1	3	2		2											2	0	10	21	0	22	4	18	0			50	1			40	60	30	60	30	20
30	Fiona Möhler	1	382	1	3	2		2											3	0	10	20	0	22	7	15	0			50	1			38	60	40	40	40	10
30	Fiona Möhler	1	382	1	3	2		2											4	1	10	21	0	22	17	5	1			55	1			34	50	30	40	40	10
113	Katja Sigrist	1	73.5833	1	3	2		2											1	1	10	20	0	22	9	13	1			25	0			56	70	80	60	70	0
113	Katja Sigrist	1	73.5833	1	3	2		2											2	0	10	21	0	22	9	13	1			65	1			56	70	80	60	70	0
113	Katja Sigrist	1	73.5833	1	3	2		2											3	0	10	20	0	22	9	13	1			15	0			76	70	80	90	80	60
113	Katja Sigrist	1	73.5833	1	3	2		2											4	1	10	21	0	22	16	6	1			60	1			48	60	60	50	60	10
19	Salome Meyer	1	494.667	1	2	1		2											1	1	10	20	0	22	10	12	1			45	1			22	40	20	10	40	0
19	Salome Meyer	1	494.667	1	2	1		2											2	0	10	21	0	22	4	18	0			45	1			22	40	20	10	40	0
19	Salome Meyer	1	494.667	1	2	1		2											3	0	10	20	0	22	2	20	0			40	1			50	50	80	60	40	20
19	Salome Meyer	1	494.667	1	2	1		2											4	1	10	21	0	22	15	7	1			60	1			52	70	70	40	50	30
114	Helmuth v. Reichert	1	202.167	0	5	4		2											1	1	10	20	0	22	5	17	0			10	0			98	100	100	90	100	100
114	Helmuth v. Reichert	1	202.167	0	5	4		2											2	0	10	21	0	22	4	18	0			20	0			98	100	100	90	100	100
114	Helmuth v. Reichert	1	202.167	0	5	4		2											3	0	10	20	0	22	4	18	0			10.5	0			100	100	100	100	100	100
114	Helmuth v. Reichert	1	202.167	0	5	4		2											4	1	10	21	0	22	15	7	1			60	1			82	100	100	70	90	50
115	Patricia Yue	1	278.483	1	2	1		2											1	1	10	20	0	22	13	9	1			35.5	0			80	90	90	90	80	50
115	Patricia Yue	1	278.483	1	2	1		2											2	0	10	21	0	22	7	15	0			25	0			80	90	90	90	80	50
115	Patricia Yue	1	278.483	1	2	1		2											3	0	10	20	0	22	6	16	0			20	0			78	80	90	90	80	50
115	Patricia Yue	1	278.483	1	2	1		2											4	1	10	21	0	22	15	7	1			30	0			68	70	80	70	80	40
116	Lukas Lorang	1	396.417	0	2	4		2											1	1	10	20	0	22	9	13	1			50	1			95.2	99	99	93	95	90
116	Lukas Lorang	1	396.417	0	2	4		2											2	0	10	21	0	22	4	18	0			40	1			95.2	99	99	93	95	90
116	Lukas Lorang	1	396.417	0	2	4		2											3	0	10	20	0	22	7	15	0			20	0			82	95	95	80	90	50
116	Lukas Lorang	1	396.417	0	2	4		2											4	1	10	21	0	22	12	10	1			50	1			69	90	90	55	80	30
117	Clement Tschopp	1	570.417	0	3	1		3											1	1	10	20	0	22	6	16	0			25	0			78	60	100	70	70	90
117	Clement Tschopp	1	570.417	0	3	1		3											2	0	10	21	0	22	5	17	0			40	1			78	60	100	70	70	90
117	Clement Tschopp	1	570.417	0	3	1		3											3	0	10	20	0	22	6	16	0			25	0			76	70	90	60	80	80
117	Clement Tschopp	1	570.417	0	3	1		3											4	1	10	21	0	22	11	11	1			40	1			58	60	80	50	60	40
118	Reto Thomasin	3	130.683	0	4	3		2											1	1	10	20	0	22	11	11	1			10	0			88.8	90	90	90	84	90
118	Reto Thomasin	3	130.683	0	4	3		2											2	0	10	21	0	22	9	13	1			35	0			88.8	90	90	90	84	90
118	Reto Thomasin	3	130.683	0	4	3		2											3	0	10	20	0	22	6	16	0			40	1			84	90	90	80	90	70
118	Reto Thomasin	3	130.683	0	4	3		2											4	1	10	21	0	22	16	6	1			45	1			64	80	90	30	80	40
119	Jan Ellensohn	3	213.233	0	2	1		2											1	1	10	20	0	22	10	12	1			0	0			60	80	80	40	80	20
119	Jan Ellensohn	3	213.233	0	2	1		2											2	0	10	21	0	22	14	8	1			80	1			60	80	80	40	80	20
119	Jan Ellensohn	3	213.233	0	2	1		2											3	0	10	20	0	22	5	17	0			30	0			74	100	80	70	80	40
119	Jan Ellensohn	3	213.233	0	2	1		2											4	1	10	21	0	22	15	7	1			50	1			64	100	80	40	80	20
120	Maria Niedermann	3	389.4	1	4	4		2											1	1	10	20	0	22	15	7	1			20	0			98	100	100	100	100	90
120	Maria Niedermann	3	389.4	1	4	4		2											2	0	10	21	0	22	4	18	0			0	0			98	100	100	100	100	90
120	Maria Niedermann	3	389.4	1	4	4		2											3	0	10	20	0	22	1	21	0			0	0			100	100	100	100	100	100
120	Maria Niedermann	3	389.4	1	4	4		2											4	1	10	21	0	22	16	6	1			35	0			64	80	80	60	80	20
121	Gabriela Keller	3	463.567	1	2	1		3											1	1	10	20	0	22	8	14	0			45	1			68	80	90	50	80	40
121	Gabriela Keller	3	463.567	1	2	1		3											2	0	10	21	0	22	9	13	1			60	1			68	80	90	50	80	40
121	Gabriela Keller	3	463.567	1	2	1		3											3	0	10	20	0	22	8	14	0			45	1			70	90	80	60	70	50
121	Gabriela Keller	3	463.567	1	2	1		3											4	1	10	21	0	22	9	13	1			20	0			74	90	90	60	80	50
122	Angelina Grest	3	134.267	1	2	1		2											1	1	10	20	0	22	13	9	1			40	1			77	100	100	90	90	5
122	Angelina Grest	3	134.267	1	2	1		2											2	0	10	21	0	22	7	15	0			10.5	0			77	100	100	90	90	5
122	Angelina Grest	3	134.267	1	2	1		2											3	0	10	20	0	22	3	19	0			5	0			83	100	100	95	100	20
122	Angelina Grest	3	134.267	1	2	1		2											4	1	10	21	0	22	2	20	0			25	0			73	100	100	70	90	5
123	Gabi Preter	3	227.183	1	4	4		2											1	1	10	20	0	22	13	9	1			70	1			60	80	60	40	80	40
123	Gabi Preter	3	227.183	1	4	4		2											2	0	10	21	0	22	8	22	0			85	1			60	80	60	40	80	40
123	Gabi Preter	3	227.183	1	4	4		2											3	0	10	20	0	22	10	12	1			70	1			79	90	95	50	90	70
123	Gabi Preter	3	227.183	1	4	4		2											4	1	10	21	0	22	5	17	0			75	1			62	70	80	40	70	50
124	Jan Hoffmann	3	382.5	0	4	4		2											1	1	10	20	0	22	12	10	1			75	1			47	70	60	30	75	0
124	Jan Hoffmann	3	382.5	0	4	4		2											2	0	10	21	0	22	3	19	0			47.5	1			47	70	60	30	75	0
124	Jan Hoffmann	3	382.5	0	4	4		2											3	0	10	20	0	22	7	15	0			50	1			45	80	50	20	75	0
124	Jan Hoffmann	3	382.5	0	4	4		2											4	1	10	21	0	22	2	20	0			60	1			43	75	60	20	60	0
125	Sabine Stünzi	3	514.633	1	4	2		2											1	1	10	20	0	22	12	10	1			5	0			94	90	100	90	100	90
125	Sabine Stünzi	3	514.633	1	4	2		2											2	0	10	21	0	22	3	19	0			20	0			94	90	100	90	100	90
125	Sabine Stünzi	3	514.633	1	4	2		2											3	0	10	20	0	22	7	15	0			5	0			80	100	100	0	100	100
125	Sabine Stünzi	3	514.633	1	4	2		2											4	1	10	21	0	22	2	20	0			10	0			98	100	100	90	100	100
126	Daniela Grabher	1	42.4333	1	3	2		3											1	1	30	18	0	22	14	8	1			75	1			66	80	80	40	80	50
126	Daniela Grabher	1	42.4333	1	3	2		3											2	0	30	19	0	22	9	13	0			60	1			68	80	80	50	80	50
126	Daniela Grabher	1	42.4333	1	3	2		3											3	0	30	18	0	22	12	10	0			75	1			68	80	80	30	80	70
126	Daniela Grabher	1	42.4333	1	3	2		3											4	1	30	19	0	22	12	10	0			65	1			70	80	80	50	80	60
127	Hofmänner Daniel	1	114.517	0	2	1		2											1	1	30	18	0	22	18	4	1			55	1			54	60	65	40	65	40
127	Hofmänner Daniel	1	114.517	0	2	1		2											2	0	30	19	0	22	13	9	0			60	1			63	70	70	45	70	60
127	Hofmänner Daniel	1	114.517	0	2	1		2											3	0	30	18	0	22	18	4	1			62.5	1			60	65	70	35	70	60
127	Hofmänner Daniel	1	114.517	0	2	1		2											4	1	30	19	0	22	16	6	1			57.5	1			62	70	75	45	70	50
128	Jelena Asanin	1	234.05	1	2	4		2											1	1	10	20	0	22	11	11	1			50	1			34	40	20	40	50	20
128	Jelena Asanin	1	234.05	1	2	4		2											2	0	10	21	0	22	14	8	1			65	1			34	40	20	40	50	20
128	Jelena Asanin	1	234.05	1	2	4		2											3	0	10	20	0	22	11	11	1			65	1			40	40	30	60	40	30
128	Jelena Asanin	1	234.05	1	2	4		2											4	1	10	21	0	22	5	17	0			70	1			28	30	30	40	30	10
129	Tobi Hess	1	316	0	2	4		2											1	1	30	18	0	22	20	2	1			45	0			60	80	20	20	80	100
129	Tobi Hess	1	316	0	2	4		2											2	0	30	19	0	22	17	5	1			85	1			31	65	0	15	65	10
129	Tobi Hess	1	316	0	2	4		2											3	0	30	18	0	22	20	2	1			82.5	1			34.6	70	0	20	73	10
129	Tobi Hess	1	316	0	2	4		2											4	1	30	19	0	22	19	3	1			67.5	1			53.4	85	20	49	75	38
130	Rachele Contri	1	407.25	1	2	1		2											1	1	30	18	0	22	13	9	0			92.5	1			20	20	30	20	30	0
130	Rachele Contri	1	407.25	1	2	1		2											2	0	30	19	0	22	12	10	0			65	1			46	20	80	40	80	10
130	Rachele Contri	1	407.25	1	2	1		2											3	0	30	18	0	22	11	11	0			95	1			47	60	70	30	70	5
130	Rachele Contri	1	407.25	1	2	1		2											4	1	30	19	0	22	13	9	0			75	1			58.4	80	70	50	70	22
93	Zbinden Anina	1	568.55	1	2	1		2											1	1	30	18	0	22	17	5	1			70	1			62	90	80	40	80	20
93	Zbinden Anina	1	568.55	1	2	1		2											2	0	30	19	0	22	15	7	1			85	1			56	80	70	30	80	20
93	Zbinden Anina	1	568.55	1	2	1		2											3	0	30	18	0	22	17	5	1			75	1			56	80	60	30	80	30
93	Zbinden Anina	1	568.55	1	2	1		2											4	1	30	19	0	22	18	4	1			55	1			76	90	90	60	90	50
94	Dani Button	3	138.067	0	3	3		2											1	1	30	18	0	22	15	7	1			65	1			76	80	90	50	90	70
94	Dani Button	3	138.067	0	3	3		2											2	0	30	19	0	22	16	6	1			75	1			76	100	100	50	100	30
94	Dani Button	3	138.067	0	3	3		2											3	0	30	18	0	22	16	6	1			90	1			62	80	100	20	90	20
94	Dani Button	3	138.067	0	3	3		2											4	1	30	19	0	22	16	6	1			70	1			76	100	100	50	100	30
95	Manuela Hauser	3	224.983	1	4	4		2											1	1	30	18	0	22	15	7	1			40	0			70	100	100	40	70	40
95	Manuela Hauser	3	224.983	1	4	4		2											2	0	30	19	0	22	11	11	0			55	1			72	100	100	50	80	30
95	Manuela Hauser	3	224.983	1	4	4		2											3	0	30	18	0	22	12	10	0			55	1			80	100	100	70	80	50
95	Manuela Hauser	3	224.983	1	4	4		2											4	1	30	19	0	22	12	10	0			50	0			84	100	100	70	100	50
96	Barbara Jung	3	373.583	1	4	2		2											1	1	30	18	0	22	18	4	1			65	1			54	90	80	50	50	0
96	Barbara Jung	3	373.583	1	4	2		2											2	0	30	19	0	22	13	9	0			30	0			74	100	100	80	90	0
96	Barbara Jung	3	373.583	1	4	2		2											3	0	30	18	0	22	13	9	0			65	1			62	80	90	60	80	0
96	Barbara Jung	3	373.583	1	4	2		2											4	1	30	19	0	22	12	10	0			40	0			60	80	80	70	70	0
97	Stefan Meierhofer	3	465.483	0	3	4		3											1	1	30	18	0	22	10	12	0			15	0			64	80	60	80	60	40
97	Stefan Meierhofer	3	465.483	0	3	4		3											2	0	30	19	0	22	13	9	0			20	0			70	80	80	80	80	30
97	Stefan Meierhofer	3	465.483	0	3	4		3											3	0	30	18	0	22	11	11	0			45	0			60	80	40	70	80	30
97	Stefan Meierhofer	3	465.483	0	3	4		3											4	1	30	19	0	22	12	10	0			15	0			74	80	60	90	80	60
100	Frank Doberer	3	544.167	0	4	2		2											1	1	30	18	0	22	14	8	1			75	1			32	60	20	40	40	0
100	Frank Doberer	3	544.167	0	4	2		2											2	0	30	19	0	22	14	8	1			80	1			30	50	20	30	50	0
100	Frank Doberer	3	544.167	0	4	2		2											3	0	30	18	0	22	14	8	1			65	1			48	80	20	60	80	0
100	Frank Doberer	3	544.167	0	4	2		2											4	1	30	19	0	22	17	5	1			55	1			50	70	40	70	70	0
101	Michael Ganter	3	130.667	0	4	3		2											1	1	30	18	0	22	20	2	1			70	1			18	20	20	30	20	0
101	Michael Ganter	3	130.667	0	4	3		2											2	0	30	19	0	22	11	11	0			10	0			60	90	30	80	80	20
101	Michael Ganter	3	130.667	0	4	3		2											3	0	30	18	0	22	14	8	1			40	0			54	80	20	70	80	20
101	Michael Ganter	3	130.667	0	4	3		2											4	1	30	19	0	22	19	3	1			60	1			26	30	20	50	30	0
102	Geri Amann	3	222.2	0	4	4		2											1	1	30	18	0	22	14	8	1			85	1			60	90	70	30	80	30
102	Geri Amann	3	222.2	0	4	4		2											2	0	30	19	0	22	8	14	0			60	1			84	90	90	90	90	60
102	Geri Amann	3	222.2	0	4	4		2											3	0	30	18	0	22	13	9	0			80	1			72	90	90	70	80	30
102	Geri Amann	3	222.2	0	4	4		2											4	1	30	19	0	22	13	9	0			70	1			68	80	90	50	70	50
103	Susanne Bühler	3	316.483	1	2	4		3											1	1	30	18	0	22	18	4	1			80	1			53	70	70	30	70	25
103	Susanne Bühler	3	316.483	1	2	4		3											2	0	30	19	0	22	10	12	0			40	0			72	80	80	80	80	40
103	Susanne Bühler	3	316.483	1	2	4		3											3	0	30	18	0	22	11	11	0			35	0			75	85	85	80	85	40
103	Susanne Bühler	3	316.483	1	2	4		3											4	1	30	19	0	22	19	3	1			65	1			58	75	80	30	75	30
104	Antoniae Martina	3	465.45	1	2	1		2											1	1	30	18	0	22	16	6	1			80	1			44	80	60	20	50	10
104	Antoniae Martina	3	465.45	1	2	1		2											2	0	30	19	0	22	17	5	1			85	1			40	40	40	50	50	20
104	Antoniae Martina	3	465.45	1	2	1		2											3	0	30	18	0	22	16	6	1			80	1			44	60	40	20	60	40
104	Antoniae Martina	3	465.45	1	2	1		2											4	1	30	19	0	22	17	5	1			80	1			52	80	50	40	50	40
105	Susanne Bühr	3	568.767	1	3	2		2											1	1	30	18	0	22	19	3	1			45	0			72	100	100	50	100	10
105	Susanne Bühr	3	568.767	1	3	2		2											2	0	30	19	0	22	13	9	0			65	1			64	80	100	40	100	0
105	Susanne Bühr	3	568.767	1	3	2		2											3	0	30	18	0	22	18	4	1			87.5	1			58	80	100	30	80	0
105	Susanne Bühr	3	568.767	1	3	2		2											4	1	30	19	0	22	13	9	0			40	0			54	100	100	50	20	0
106	Roland Gsell	3	133.083	0	3	4		2											1	1	30	18	0	22	12	10	0			80	1			66	90	80	40	100	20
106	Roland Gsell	3	133.083	0	3	4		2											2	0	30	19	0	22	13	9	0			55	1			56	80	70	30	90	10
106	Roland Gsell	3	133.083	0	3	4		2											3	0	30	18	0	22	14	8	1			40	0			84	100	100	70	100	50
106	Roland Gsell	3	133.083	0	3	4		2											4	1	30	19	0	22	14	8	1			50	0			70	100	100	30	100	20
107	Denise Tobler	3	203.733	1	5	4		2											1	1	30	18	0	22	16	6	1			80	1			44	90	20	30	80	0
107	Denise Tobler	3	203.733	1	5	4		2											2	0	30	19	0	22	14	8	1			85	1			40	80	20	20	80	0
107	Denise Tobler	3	203.733	1	5	4		2											3	0	30	18	0	22	13	9	0			90	1			46	90	30	30	80	0
107	Denise Tobler	3	203.733	1	5	4		2											4	1	30	19	0	22	13	9	0			70	1			50	80	40	40	90	0
108	Pascale Sulser	3	373.933	1	2	1		1											1	1	30	18	0	22	19	3	1			65	1			58	80	70	30	80	30
108	Pascale Sulser	3	373.933	1	2	1		1											2	0	30	19	0	22	19	3	1			60	1			70	80	90	60	80	40
108	Pascale Sulser	3	373.933	1	2	1		1											3	0	30	18	0	22	19	3	1			65	1			64	80	70	60	80	30
108	Pascale Sulser	3	373.933	1	2	1		1											4	1	30	19	0	22	18	4	1			60	1			70	100	90	40	90	30
109	Luca Schmid	3	453.55	0	2	1		2											1	1	30	18	0	22	21	1	1			55	1			57	85	60	40	90	10
109	Luca Schmid	3	453.55	0	2	1		2											2	0	30	19	0	22	16	6	1			60	1			66	90	90	50	90	10
109	Luca Schmid	3	453.55	0	2	1		2											3	0	30	18	0	22	17	5	1			50	0			73	95	95	60	95	20
109	Luca Schmid	3	453.55	0	2	1		2											4	1	30	19	0	22	21	1	1			62.5	1			58	80	80	40	80	10
110	Roman Sandoz	3	539.583	0	3	1		3											1	1	30	18	0	22	19	3	1			80	1			61	80	90	35	75	25
110	Roman Sandoz	3	539.583	0	3	1		3											2	0	30	19	0	22	19	3	1			90	1			64	95	95	25	95	10
110	Roman Sandoz	3	539.583	0	3	1		3											3	0	30	18	0	22	17	5	1			95	1			72	100	85	40	95	40
110	Roman Sandoz	3	539.583	0	3	1		3											4	1	30	19	0	22	20	2	1			82.5	1			69	95	95	30	95	30
111	Dirk Ubmann	1	93.4167	0	3	2		3											1	1	30	18	0	22	15	7	1			85	1			50	80	50	20	70	30
111	Dirk Ubmann	1	93.4167	0	3	2		3											2	0	30	19	0	22	16	6	1			95	1			52	70	60	20	80	30
111	Dirk Ubmann	1	93.4167	0	3	2		3											3	0	30	18	0	22	15	7	1			100	1			54	80	80	10	80	20
111	Dirk Ubmann	1	93.4167	0	3	2		3											4	1	30	19	0	22	8	14	0			55	1			76	90	80	90	80	40
72	Garafolo Emanuele	1	199.533	0	2	4		3											1	1	30	18	0	22	21	1	1			95	1			28	50	30	10	50	0
72	Garafolo Emanuele	1	199.533	0	2	4		3											2	0	30	19	0	22	12	10	0			55	1			70	80	80	70	90	30
72	Garafolo Emanuele	1	199.533	0	2	4		3											3	0	30	18	0	22	20	2	1			35	0			76	90	90	70	90	40
72	Garafolo Emanuele	1	199.533	0	2	4		3											4	1	30	19	0	22	14	8	1			55	1			63	80	80	60	75	20
112	Elisabeth Hörl	1	300.2	1	3	4		2											1	1	30	18	0	22	15	7	1			65	1			44	60	40	40	50	30
112	Elisabeth Hörl	1	300.2	1	3	4		2											2	0	30	19	0	22	11	11	0			45	0			86	80	80	80	90	100
112	Elisabeth Hörl	1	300.2	1	3	4		2											3	0	30	18	0	22	15	7	1			60	1			64	70	70	40	80	60
112	Elisabeth Hörl	1	300.2	1	3	4		2											4	1	30	19	0	22	17	5	1			52.5	0			62	70	70	50	70	50
30	Fiona Möhler	1	382	1	3	2		2											1	1	10	20	0	22	11	11	1			60	1			40	60	30	60	30	20
30	Fiona Möhler	1	382	1	3	2		2											2	0	10	21	0	22	4	18	0			50	1			40	60	30	60	30	20
30	Fiona Möhler	1	382	1	3	2		2											3	0	10	20	0	22	7	15	0			50	1			38	60	40	40	40	10
30	Fiona Möhler	1	382	1	3	2		2											4	1	10	21	0	22	17	5	1			55	1			34	50	30	40	40	10
113	Katja Sigrist	1	73.5833	1	3	2		2											1	1	10	20	0	22	9	13	1			25	0			56	70	80	60	70	0
113	Katja Sigrist	1	73.5833	1	3	2		2											2	0	10	21	0	22	9	13	1			65	1			56	70	80	60	70	0
113	Katja Sigrist	1	73.5833	1	3	2		2											3	0	10	20	0	22	9	13	1			15	0			76	70	80	90	80	60
113	Katja Sigrist	1	73.5833	1	3	2		2											4	1	10	21	0	22	16	6	1			60	1			48	60	60	50	60	10
19	Salome Meyer	1	494.667	1	2	1		2											1	1	10	20	0	22	10	12	1			45	1			22	40	20	10	40	0
19	Salome Meyer	1	494.667	1	2	1		2											2	0	10	21	0	22	4	18	0			45	1			22	40	20	10	40	0
19	Salome Meyer	1	494.667	1	2	1		2											3	0	10	20	0	22	2	20	0			40	1			50	50	80	60	40	20
19	Salome Meyer	1	494.667	1	2	1		2											4	1	10	21	0	22	15	7	1			60	1			52	70	70	40	50	30
114	Helmuth v. Reichert	1	202.167	0	5	4		2											1	1	10	20	0	22	5	17	0			10	0			98	100	100	90	100	100
114	Helmuth v. Reichert	1	202.167	0	5	4		2											2	0	10	21	0	22	4	18	0			20	0			98	100	100	90	100	100
114	Helmuth v. Reichert	1	202.167	0	5	4		2											3	0	10	20	0	22	4	18	0			10.5	0			100	100	100	100	100	100
114	Helmuth v. Reichert	1	202.167	0	5	4		2											4	1	10	21	0	22	15	7	1			60	1			82	100	100	70	90	50
115	Patricia Yue	1	278.483	1	2	1		2											1	1	10	20	0	22	13	9	1			35.5	0			80	90	90	90	80	50
115	Patricia Yue	1	278.483	1	2	1		2											2	0	10	21	0	22	7	15	0			25	0			80	90	90	90	80	50
115	Patricia Yue	1	278.483	1	2	1		2											3	0	10	20	0	22	6	16	0			20	0			78	80	90	90	80	50
115	Patricia Yue	1	278.483	1	2	1		2											4	1	10	21	0	22	15	7	1			30	0			68	70	80	70	80	40
116	Lukas Lorang	1	396.417	0	2	4		2											1	1	10	20	0	22	9	13	1			50	1			95.2	99	99	93	95	90
116	Lukas Lorang	1	396.417	0	2	4		2											2	0	10	21	0	22	4	18	0			40	1			95.2	99	99	93	95	90
116	Lukas Lorang	1	396.417	0	2	4		2											3	0	10	20	0	22	7	15	0			20	0			82	95	95	80	90	50
116	Lukas Lorang	1	396.417	0	2	4		2											4	1	10	21	0	22	12	10	1			50	1			69	90	90	55	80	30
117	Clement Tschopp	1	570.417	0	3	1		3											1	1	10	20	0	22	6	16	0			25	0			78	60	100	70	70	90
117	Clement Tschopp	1	570.417	0	3	1		3											2	0	10	21	0	22	5	17	0			40	1			78	60	100	70	70	90
117	Clement Tschopp	1	570.417	0	3	1		3											3	0	10	20	0	22	6	16	0			25	0			76	70	90	60	80	80
117	Clement Tschopp	1	570.417	0	3	1		3											4	1	10	21	0	22	11	11	1			40	1			58	60	80	50	60	40
118	Reto Thomasin	3	130.683	0	4	3		2											1	1	10	20	0	22	11	11	1			10	0			88.8	90	90	90	84	90
118	Reto Thomasin	3	130.683	0	4	3		2											2	0	10	21	0	22	9	13	1			35	0			88.8	90	90	90	84	90
118	Reto Thomasin	3	130.683	0	4	3		2											3	0	10	20	0	22	6	16	0			40	1			84	90	90	80	90	70
118	Reto Thomasin	3	130.683	0	4	3		2											4	1	10	21	0	22	16	6	1			45	1			64	80	90	30	80	40
119	Jan Ellensohn	3	213.233	0	2	1		2											1	1	10	20	0	22	10	12	1			0	0			60	80	80	40	80	20
119	Jan Ellensohn	3	213.233	0	2	1		2											2	0	10	21	0	22	14	8	1			80	1			60	80	80	40	80	20
119	Jan Ellensohn	3	213.233	0	2	1		2											3	0	10	20	0	22	5	17	0			30	0			74	100	80	70	80	40
119	Jan Ellensohn	3	213.233	0	2	1		2											4	1	10	21	0	22	15	7	1			50	1			64	100	80	40	80	20
120	Maria Niedermann	3	389.4	1	4	4		2											1	1	10	20	0	22	15	7	1			20	0			98	100	100	100	100	90
120	Maria Niedermann	3	389.4	1	4	4		2											2	0	10	21	0	22	4	18	0			0	0			98	100	100	100	100	90
120	Maria Niedermann	3	389.4	1	4	4		2											3	0	10	20	0	22	1	21	0			0	0			100	100	100	100	100	100
120	Maria Niedermann	3	389.4	1	4	4		2											4	1	10	21	0	22	16	6	1			35	0			64	80	80	60	80	20
121	Gabriela Keller	3	463.567	1	2	1		3											1	1	10	20	0	22	8	14	0			45	1			68	80	90	50	80	40
121	Gabriela Keller	3	463.567	1	2	1		3											2	0	10	21	0	22	9	13	1			60	1			68	80	90	50	80	40
121	Gabriela Keller	3	463.567	1	2	1		3											3	0	10	20	0	22	8	14	0			45	1			70	90	80	60	70	50
121	Gabriela Keller	3	463.567	1	2	1		3											4	1	10	21	0	22	9	13	1			20	0			74	90	90	60	80	50
122	Angelina Grest	3	134.267	1	2	1		2											1	1	10	20	0	22	13	9	1			40	1			77	100	100	90	90	5
122	Angelina Grest	3	134.267	1	2	1		2											2	0	10	21	0	22	7	15	0			10.5	0			77	100	100	90	90	5
122	Angelina Grest	3	134.267	1	2	1		2											3	0	10	20	0	22	3	19	0			5	0			83	100	100	95	100	20
122	Angelina Grest	3	134.267	1	2	1		2											4	1	10	21	0	22	2	20	0			25	0			73	100	100	70	90	5
123	Gabi Preter	3	227.183	1	4	4		2											1	1	10	20	0	22	13	9	1			70	1			60	80	60	40	80	40
123	Gabi Preter	3	227.183	1	4	4		2											2	0	10	21	0	22	8	22	0			85	1			60	80	60	40	80	40
123	Gabi Preter	3	227.183	1	4	4		2											3	0	10	20	0	22	10	12	1			70	1			79	90	95	50	90	70
123	Gabi Preter	3	227.183	1	4	4		2											4	1	10	21	0	22	5	17	0			75	1			62	70	80	40	70	50
124	Jan Hoffmann	3	382.5	0	4	4		2											1	1	10	20	0	22	12	10	1			75	1			47	70	60	30	75	0
124	Jan Hoffmann	3	382.5	0	4	4		2											2	0	10	21	0	22	3	19	0			47.5	1			47	70	60	30	75	0
124	Jan Hoffmann	3	382.5	0	4	4		2											3	0	10	20	0	22	7	15	0			50	1			45	80	50	20	75	0
124	Jan Hoffmann	3	382.5	0	4	4		2											4	1	10	21	0	22	2	20	0			60	1			43	75	60	20	60	0
125	Sabine Stünzi	3	514.633	1	4	2		2											1	1	10	20	0	22	12	10	1			5	0			94	90	100	90	100	90
125	Sabine Stünzi	3	514.633	1	4	2		2											2	0	10	21	0	22	3	19	0			20	0			94	90	100	90	100	90
125	Sabine Stünzi	3	514.633	1	4	2		2											3	0	10	20	0	22	7	15	0			5	0			80	100	100	0	100	100
125	Sabine Stünzi	3	514.633	1	4	2		2											4	1	10	21	0	22	2	20	0			10	0			98	100	100	90	100	100
126	Daniela Grabher	1	42.4333	1	3	2		3											1	1	30	18	0	22	14	8	1			75	1			66	80	80	40	80	50
126	Daniela Grabher	1	42.4333	1	3	2		3											2	0	30	19	0	22	9	13	0			60	1			68	80	80	50	80	50
126	Daniela Grabher	1	42.4333	1	3	2		3											3	0	30	18	0	22	12	10	0			75	1			68	80	80	30	80	70
126	Daniela Grabher	1	42.4333	1	3	2		3											4	1	30	19	0	22	12	10	0			65	1			70	80	80	50	80	60
127	Hofmänner Daniel	1	114.517	0	2	1		2											1	1	30	18	0	22	18	4	1			55	1			54	60	65	40	65	40
127	Hofmänner Daniel	1	114.517	0	2	1		2											2	0	30	19	0	22	13	9	0			60	1			63	70	70	45	70	60
127	Hofmänner Daniel	1	114.517	0	2	1		2											3	0	30	18	0	22	18	4	1			62.5	1			60	65	70	35	70	60
127	Hofmänner Daniel	1	114.517	0	2	1		2											4	1	30	19	0	22	16	6	1			57.5	1			62	70	75	45	70	50
128	Jelena Asanin	1	234.05	1	2	4		2											1	1	10	20	0	22	11	11	1			50	1			34	40	20	40	50	20
128	Jelena Asanin	1	234.05	1	2	4		2											2	0	10	21	0	22	14	8	1			65	1			34	40	20	40	50	20
128	Jelena Asanin	1	234.05	1	2	4		2											3	0	10	20	0	22	11	11	1			65	1			40	40	30	60	40	30
128	Jelena Asanin	1	234.05	1	2	4		2											4	1	10	21	0	22	5	17	0			70	1			28	30	30	40	30	10
129	Tobi Hess	1	316	0	2	4		2											1	1	30	18	0	22	20	2	1			45	0			60	80	20	20	80	100
129	Tobi Hess	1	316	0	2	4		2											2	0	30	19	0	22	17	5	1			85	1			31	65	0	15	65	10
129	Tobi Hess	1	316	0	2	4		2											3	0	30	18	0	22	20	2	1			82.5	1			34.6	70	0	20	73	10
129	Tobi Hess	1	316	0	2	4		2											4	1	30	19	0	22	19	3	1			67.5	1			53.4	85	20	49	75	38
130	Rachele Contri	1	407.25	1	2	1		2											1	1	30	18	0	22	13	9	0			92.5	1			20	20	30	20	30	0
130	Rachele Contri	1	407.25	1	2	1		2											2	0	30	19	0	22	12	10	0			65	1			46	20	80	40	80	10
130	Rachele Contri	1	407.25	1	2	1		2											3	0	30	18	0	22	11	11	0			95	1			47	60	70	30	70	5
130	Rachele Contri	1	407.25	1	2	1		2											4	1	30	19	0	22	13	9	0			75	1			58.4	80	70	50	70	22

## Sheet: Codebook
Participant_number	Consecutive numbering
Participant_ID	Real name of the participant
Center	1=USZ, 2=UKF, 3=KSW
min_past_7am	Time in minutes elapsed since 7:00 a.m. on the day of data collection
Sex_female	0=male, 1=female
Age_group	1=<25, 2=25-34, 3=34-44, 4=45-54, 5=55-64, 6=>64
Job	1=resident, 2=staff Physician, 3=senior staff physician, 4=nurse
Experience_years	Time past in years since the beginning of the anaesthesia training
Experience_group	Anesthesia experience according to selected experience group. 1=<1 year, 2=1-5 years, 3=5-10 years, 4=>10 years.
ROTEM_per_year	Average number of ROTEM interpreted in a year
Self_rated_ROTEM_skill	Self-rated ROTEM skill on VAS 0 (worst) to 100 (best)
hours_sleep	Number of hours of sleep the night before data collection
hours_awake	Number of hours since waking up
hours_work	Number of hours of work Number of hours already worked on the day of data collection
Caffein	Number of caffeinated beverages already consumed on the day of the study
Question 1: Es kommt bei meiner klinischen Tätigkeit gelegentlich vor, dass ich mich müde fühle	Binary outcome: 0=disagree, 1=agree
Question 2: Müdigkeit war während meiner klinischen Arbeit bereits mitverantwortlich für das Entstehen einer gefährlichen Situation	Binary outcome: 0=disagree, 1=agree
Question 3: Wenn bei mir eine Operation durchgeführt werden müsste, hätte ich lieber eine/n nicht-müde/n Anästhesieführende/n als eine/n müde/n Anästhesieführende/n.	Binary outcome: 0=disagree, 1=agree
Question 4: Ich bin überzeugt, dass sich Müdigkeit negativ auf die Patientensicherheit auswirken kann	Binary outcome: 0=disagree, 1=agree
Playback_sequence	Play sequence of the scenarios. Lowest number=first scenario shown, highest number=last scenario shown
Technology	0=ROTEM/Conventional, 1=Visual Clot/Visual Patient
Duration	Playback duration of a scenario. No entry=no time limit
Scenario	Consecutive numbering of the various scenarios.
Distraction	0=no distraction, 1=distraction
max_correct	Maximum number of correct answers
correct_answers
wrong_answers
correct_binary	0=correct answers below median 1=correct answers above median
time to decision	Time to decision in seconds
confidence_group	Diagnostig confidence according to selected confidence group. 0=very_unconfident, 2=unconfident, 3=confident, 4=very_confident
confidence_continuous	Diagnostig confidence selected on a slider between 0 and 100
confidence_binary	0=confidence below median, 1=confidence at or above median
Slide1_visual_fixations	Number of visual fixations recorded with eyetracker
Slide1_fixation_time	Time during which vital signs were visually fixated in the eyetracker recording
NASA_TLX
NASA_TLX_Mental_demand
NASA_TLX_Temporal_demand
NASA_TLX_Overall_performance
100-NASA_TLX_Overall_performance	100-Overall_performance because this subquestion is reversed. A higher score indicates a lower workload
NASA_TLX_Effort
NASA_TLX_Frustration
Participant_number
Participant_ID
Center
min_past_7am
Sex_female
Age_group
Job
Experience_years
Experience_group
ROTEM_per_year
Self_rated_ROTEM_skill
hours_sleep
hours_awake
hours_work
Caffein
Question 1: Es kommt bei meiner klinischen Tätigkeit gelegentlich vor, dass ich mich müde fühle
Question 2: Müdigkeit war während meiner klinischen Arbeit bereits mitverantwortlich für das Entstehen einer gefährlichen Situation
Question 3: Wenn bei mir eine Operation durchgeführt werden müsste, hätte ich lieber eine/n nicht-müde/n Anästhesieführende/n als eine/n müde/n Anästhesieführende/n.
Question 4: Ich bin überzeugt, dass sich Müdigkeit negativ auf die Patientensicherheit auswirken kann
Playback_sequence
Technology
Duration
Scenario
Distraction
max_correct
correct_answers
wrong_answers
correct_binary
correct_fraction
time to decision
confidence_category
confidence_continuous
confidence_binary
Slide1_visual_fixations
Slide1_fixation_time
NASA_TLX
NASA_TLX_Mental_demand
NASA_TLX_Temporal_demand
NASA_TLX_Overall_performance
100-NASA_TLX_Overall_performance
NASA_TLX_Effort
NASA_TLX_Frustration
Participant_number
Participant_ID
Center
min_past_7am
Sex_female
Age_group
Job
Experience_years
Experience_group
ROTEM_per_year
Self_rated_ROTEM_skill
hours_sleep
hours_awake
hours_work
Caffein
Question 1: Es kommt bei meiner klinischen Tätigkeit gelegentlich vor, dass ich mich müde fühle
Question 2: Müdigkeit war während meiner klinischen Arbeit bereits mitverantwortlich für das Entstehen einer gefährlichen Situation
Question 3: Wenn bei mir eine Operation durchgeführt werden müsste, hätte ich lieber eine/n nicht-müde/n Anästhesieführende/n als eine/n müde/n Anästhesieführende/n.
Question 4: Ich bin überzeugt, dass sich Müdigkeit negativ auf die Patientensicherheit auswirken kann
Playback_sequence
Technology
Duration
Scenario
Distraction
max_correct
correct_answers
wrong_answers
correct_binary
correct_fraction
time to decision
confidence_category
confidence_continuous
confidence_binary
Slide1_visual_fixations
Slide1_fixation_time
NASA_TLX
NASA_TLX_Mental_demand
NASA_TLX_Temporal_demand
NASA_TLX_Overall_performance
100-NASA_TLX_Overall_performance
NASA_TLX_Effort
NASA_TLX_Frustration
Participant_number
Participant_ID
Center
min_past_7am
Sex_female
Age_group
Job
Experience_years
Experience_group
ROTEM_per_year
Self_rated_ROTEM_skill
hours_sleep
hours_awake
hours_work
Caffein
Question 1: Es kommt bei meiner klinischen Tätigkeit gelegentlich vor, dass ich mich müde fühle
Question 2: Müdigkeit war während meiner klinischen Arbeit bereits mitverantwortlich für das Entstehen einer gefährlichen Situation
Question 3: Wenn bei mir eine Operation durchgeführt werden müsste, hätte ich lieber eine/n nicht-müde/n Anästhesieführende/n als eine/n müde/n Anästhesieführende/n.
Question 4: Ich bin überzeugt, dass sich Müdigkeit negativ auf die Patientensicherheit auswirken kann
Playback_sequence
Technology
Duration
Scenario
Distraction
max_correct
correct_answers
wrong_answers
correct_binary
correct_fraction
time to decision
confidence_category
confidence_continuous
confidence_binary
Slide1_visual_fixations
Slide1_fixation_time
NASA_TLX
NASA_TLX_Mental_demand
NASA_TLX_Temporal_demand
NASA_TLX_Overall_performance
100-NASA_TLX_Overall_performance
NASA_TLX_Effort
NASA_TLX_Frustration
Participant_number
Participant_ID
Center
min_past_7am
Sex_female
Age_group
Job
Experience_years
Experience_group
ROTEM_per_year
Self_rated_ROTEM_skill
hours_sleep
hours_awake
hours_work
Caffein
Question 1: Es kommt bei meiner klinischen Tätigkeit gelegentlich vor, dass ich mich müde fühle
Question 2: Müdigkeit war während meiner klinischen Arbeit bereits mitverantwortlich für das Entstehen einer gefährlichen Situation
Question 3: Wenn bei mir eine Operation durchgeführt werden müsste, hätte ich lieber eine/n nicht-müde/n Anästhesieführende/n als eine/n müde/n Anästhesieführende/n.
Question 4: Ich bin überzeugt, dass sich Müdigkeit negativ auf die Patientensicherheit auswirken kann
Playback_sequence
Technology
Duration
Scenario
Distraction
max_correct
correct_answers
wrong_answers
correct_binary
correct_fraction
time to decision
confidence_category
confidence_continuous
confidence_binary
Slide1_visual_fixations
Slide1_fixation_time
NASA_TLX
NASA_TLX_Mental_demand
NASA_TLX_Temporal_demand
NASA_TLX_Overall_performance
100-NASA_TLX_Overall_performance
NASA_TLX_Effort
NASA_TLX_Frustration
Participant_number
Participant_ID
Center
min_past_7am
Sex_female
Age_group
Job
Experience_years
Experience_group
ROTEM_per_year
Self_rated_ROTEM_skill
hours_sleep
hours_awake
hours_work
Caffein
Question 1: Es kommt bei meiner klinischen Tätigkeit gelegentlich vor, dass ich mich müde fühle
Question 2: Müdigkeit war während meiner klinischen Arbeit bereits mitverantwortlich für das Entstehen einer gefährlichen Situation
Question 3: Wenn bei mir eine Operation durchgeführt werden müsste, hätte ich lieber eine/n nicht-müde/n Anästhesieführende/n als eine/n müde/n Anästhesieführende/n.
Question 4: Ich bin überzeugt, dass sich Müdigkeit negativ auf die Patientensicherheit auswirken kann
Playback_sequence
Technology
Duration
Scenario
Distraction
max_correct
correct_answers
wrong_answers
correct_binary
correct_fraction
time to decision
confidence_category
confidence_continuous
confidence_binary
Slide1_visual_fixations
Slide1_fixation_time
NASA_TLX
NASA_TLX_Mental_demand
NASA_TLX_Temporal_demand
NASA_TLX_Overall_performance
100-NASA_TLX_Overall_performance
NASA_TLX_Effort
NASA_TLX_Frustration
Participant_number
Participant_ID
Center
min_past_7am
Sex_female
Age_group
Job
Experience_years
Experience_group
ROTEM_per_year
Self_rated_ROTEM_skill
hours_sleep
hours_awake
hours_work
Caffein
Question 1: Es kommt bei meiner klinischen Tätigkeit gelegentlich vor, dass ich mich müde fühle
Question 2: Müdigkeit war während meiner klinischen Arbeit bereits mitverantwortlich für das Entstehen einer gefährlichen Situation
Question 3: Wenn bei mir eine Operation durchgeführt werden müsste, hätte ich lieber eine/n nicht-müde/n Anästhesieführende/n als eine/n müde/n Anästhesieführende/n.
Question 4: Ich bin überzeugt, dass sich Müdigkeit negativ auf die Patientensicherheit auswirken kann
Playback_sequence
Technology
Duration
Scenario
Distraction
max_correct
correct_answers
wrong_answers
correct_binary
correct_fraction
time to decision
confidence_category
confidence_continuous
confidence_binary
Slide1_visual_fixations
Slide1_fixation_time
NASA_TLX
NASA_TLX_Mental_demand
NASA_TLX_Temporal_demand
NASA_TLX_Overall_performance
100-NASA_TLX_Overall_performance
NASA_TLX_Effort
NASA_TLX_Frustration
Participant_number
Participant_ID
Center
min_past_7am
Sex_female
Age_group
Job
Experience_years
Experience_group
ROTEM_per_year
Self_rated_ROTEM_skill
hours_sleep
hours_awake
hours_work
Caffein
Question 1: Es kommt bei meiner klinischen Tätigkeit gelegentlich vor, dass ich mich müde fühle
Question 2: Müdigkeit war während meiner klinischen Arbeit bereits mitverantwortlich für das Entstehen einer gefährlichen Situation
Question 3: Wenn bei mir eine Operation durchgeführt werden müsste, hätte ich lieber eine/n nicht-müde/n Anästhesieführende/n als eine/n müde/n Anästhesieführende/n.
Question 4: Ich bin überzeugt, dass sich Müdigkeit negativ auf die Patientensicherheit auswirken kann
Playback_sequence
Technology
Duration
Scenario
Distraction
max_correct
correct_answers
wrong_answers
correct_binary
correct_fraction
time to decision
confidence_category
confidence_continuous
confidence_binary
Slide1_visual_fixations
Slide1_fixation_time
NASA_TLX
NASA_TLX_Mental_demand
NASA_TLX_Temporal_demand
NASA_TLX_Overall_performance
100-NASA_TLX_Overall_performance
NASA_TLX_Effort
NASA_TLX_Frustration
Participant_number
Participant_ID
Center
min_past_7am
Sex_female
Age_group
Job
Experience_years
Experience_group
ROTEM_per_year
Self_rated_ROTEM_skill
hours_sleep
hours_awake
hours_work
Caffein
Question 1: Es kommt bei meiner klinischen Tätigkeit gelegentlich vor, dass ich mich müde fühle
Question 2: Müdigkeit war während meiner klinischen Arbeit bereits mitverantwortlich für das Entstehen einer gefährlichen Situation
Question 3: Wenn bei mir eine Operation durchgeführt werden müsste, hätte ich lieber eine/n nicht-müde/n Anästhesieführende/n als eine/n müde/n Anästhesieführende/n.
Question 4: Ich bin überzeugt, dass sich Müdigkeit negativ auf die Patientensicherheit auswirken kann
Playback_sequence
Technology
Duration
Scenario
Distraction
max_correct
correct_answers
wrong_answers
correct_binary
correct_fraction
time to decision
confidence_category
confidence_continuous
confidence_binary
Slide1_visual_fixations
Slide1_fixation_time
NASA_TLX
NASA_TLX_Mental_demand
NASA_TLX_Temporal_demand
NASA_TLX_Overall_performance
100-NASA_TLX_Overall_performance
NASA_TLX_Effort
NASA_TLX_Frustration
Participant_number
Participant_ID
Center
min_past_7am
Sex_female
Age_group
Job
Experience_years
Experience_group
ROTEM_per_year
Self_rated_ROTEM_skill
hours_sleep
hours_awake
hours_work
Caffein
Question 1: Es kommt bei meiner klinischen Tätigkeit gelegentlich vor, dass ich mich müde fühle
Question 2: Müdigkeit war während meiner klinischen Arbeit bereits mitverantwortlich für das Entstehen einer gefährlichen Situation
Question 3: Wenn bei mir eine Operation durchgeführt werden müsste, hätte ich lieber eine/n nicht-müde/n Anästhesieführende/n als eine/n müde/n Anästhesieführende/n.
Question 4: Ich bin überzeugt, dass sich Müdigkeit negativ auf die Patientensicherheit auswirken kann
Playback_sequence
Technology
Duration
Scenario
Distraction
max_correct
correct_answers
wrong_answers
correct_binary
correct_fraction
time to decision
confidence_category
confidence_continuous
confidence_binary
Slide1_visual_fixations
Slide1_fixation_time
NASA_TLX
NASA_TLX_Mental_demand
NASA_TLX_Temporal_demand
NASA_TLX_Overall_performance
100-NASA_TLX_Overall_performance
NASA_TLX_Effort
NASA_TLX_Frustration
Participant_number
Participant_ID
Center
min_past_7am
Sex_female
Age_group
Job
Experience_years
Experience_group
ROTEM_per_year
Self_rated_ROTEM_skill
hours_sleep
hours_awake
hours_work
Caffein
Question 1: Es kommt bei meiner klinischen Tätigkeit gelegentlich vor, dass ich mich müde fühle
Question 2: Müdigkeit war während meiner klinischen Arbeit bereits mitverantwortlich für das Entstehen einer gefährlichen Situation
Question 3: Wenn bei mir eine Operation durchgeführt werden müsste, hätte ich lieber eine/n nicht-müde/n Anästhesieführende/n als eine/n müde/n Anästhesieführende/n.
Question 4: Ich bin überzeugt, dass sich Müdigkeit negativ auf die Patientensicherheit auswirken kann
Playback_sequence
Technology
Duration
Scenario
Distraction
max_correct
correct_answers
wrong_answers
correct_binary
correct_fraction
time to decision
confidence_category
confidence_continuous
confidence_binary
Slide1_visual_fixations
Slide1_fixation_time
NASA_TLX
NASA_TLX_Mental_demand
NASA_TLX_Temporal_demand
NASA_TLX_Overall_performance
100-NASA_TLX_Overall_performance
NASA_TLX_Effort
NASA_TLX_Frustration
Participant_number
Participant_ID
Center
min_past_7am
Sex_female
Age_group
Job
Experience_years
Experience_group
ROTEM_per_year
Self_rated_ROTEM_skill
hours_sleep
hours_awake
hours_work
Caffein
Question 1: Es kommt bei meiner klinischen Tätigkeit gelegentlich vor, dass ich mich müde fühle
Question 2: Müdigkeit war während meiner klinischen Arbeit bereits mitverantwortlich für das Entstehen einer gefährlichen Situation
Question 3: Wenn bei mir eine Operation durchgeführt werden müsste, hätte ich lieber eine/n nicht-müde/n Anästhesieführende/n als eine/n müde/n Anästhesieführende/n.
Question 4: Ich bin überzeugt, dass sich Müdigkeit negativ auf die Patientensicherheit auswirken kann
Playback_sequence
Technology
Duration
Scenario
Distraction
max_correct
correct_answers
wrong_answers
correct_binary
correct_fraction
time to decision
confidence_category
confidence_continuous
confidence_binary
Slide1_visual_fixations
Slide1_fixation_time
NASA_TLX
NASA_TLX_Mental_demand
NASA_TLX_Temporal_demand
NASA_TLX_Overall_performance
100-NASA_TLX_Overall_performance
NASA_TLX_Effort
NASA_TLX_Frustration
Participant_number
Participant_ID
Center
min_past_7am
Sex_female
Age_group
Job
Experience_years
Experience_group
ROTEM_per_year
Self_rated_ROTEM_skill
hours_sleep
hours_awake
hours_work
Caffein
Question 1: Es kommt bei meiner klinischen Tätigkeit gelegentlich vor, dass ich mich müde fühle
Question 2: Müdigkeit war während meiner klinischen Arbeit bereits mitverantwortlich für das Entstehen einer gefährlichen Situation
Question 3: Wenn bei mir eine Operation durchgeführt werden müsste, hätte ich lieber eine/n nicht-müde/n Anästhesieführende/n als eine/n müde/n Anästhesieführende/n.
Question 4: Ich bin überzeugt, dass sich Müdigkeit negativ auf die Patientensicherheit auswirken kann
Playback_sequence
Technology
Duration
Scenario
Distraction
max_correct
correct_answers
wrong_answers
correct_binary
correct_fraction
time to decision
confidence_category
confidence_continuous
confidence_binary
Slide1_visual_fixations
Slide1_fixation_time
NASA_TLX
NASA_TLX_Mental_demand
NASA_TLX_Temporal_demand
NASA_TLX_Overall_performance
100-NASA_TLX_Overall_performance
NASA_TLX_Effort
NASA_TLX_Frustration
Participant_number
Participant_ID
Center
min_past_7am
Sex_female
Age_group
Job
Experience_years
Experience_group
ROTEM_per_year
Self_rated_ROTEM_skill
hours_sleep
hours_awake
hours_work
Caffein
Question 1: Es kommt bei meiner klinischen Tätigkeit gelegentlich vor, dass ich mich müde fühle
Question 2: Müdigkeit war während meiner klinischen Arbeit bereits mitverantwortlich für das Entstehen einer gefährlichen Situation
Question 3: Wenn bei mir eine Operation durchgeführt werden müsste, hätte ich lieber eine/n nicht-müde/n Anästhesieführende/n als eine/n müde/n Anästhesieführende/n.
Question 4: Ich bin überzeugt, dass sich Müdigkeit negativ auf die Patientensicherheit auswirken kann
Playback_sequence
Technology
Duration
Scenario
Distraction
max_correct
correct_answers
wrong_answers
correct_binary
correct_fraction
time to decision
confidence_category
confidence_continuous
confidence_binary
Slide1_visual_fixations
Slide1_fixation_time
NASA_TLX
NASA_TLX_Mental_demand
NASA_TLX_Temporal_demand
NASA_TLX_Overall_performance
100-NASA_TLX_Overall_performance
NASA_TLX_Effort
NASA_TLX_Frustration
Participant_number
Participant_ID
Center
min_past_7am
Sex_female
Age_group
Job
Experience_years
Experience_group
ROTEM_per_year
Self_rated_ROTEM_skill
hours_sleep
hours_awake
hours_work
Caffein
Question 1: Es kommt bei meiner klinischen Tätigkeit gelegentlich vor, dass ich mich müde fühle
Question 2: Müdigkeit war während meiner klinischen Arbeit bereits mitverantwortlich für das Entstehen einer gefährlichen Situation
Question 3: Wenn bei mir eine Operation durchgeführt werden müsste, hätte ich lieber eine/n nicht-müde/n Anästhesieführende/n als eine/n müde/n Anästhesieführende/n.
Question 4: Ich bin überzeugt, dass sich Müdigkeit negativ auf die Patientensicherheit auswirken kann
Playback_sequence
Technology
Duration
Scenario
Distraction
max_correct
correct_answers
wrong_answers
correct_binary
correct_fraction
time to decision
confidence_category
confidence_continuous
confidence_binary
Slide1_visual_fixations
Slide1_fixation_time
NASA_TLX
NASA_TLX_Mental_demand
NASA_TLX_Temporal_demand
NASA_TLX_Overall_performance
100-NASA_TLX_Overall_performance
NASA_TLX_Effort
NASA_TLX_Frustration
Participant_number
Participant_ID
Center
min_past_7am
Sex_female
Age_group
Job
Experience_years
Experience_group
ROTEM_per_year
Self_rated_ROTEM_skill
hours_sleep
hours_awake
hours_work
Caffein
Question 1: Es kommt bei meiner klinischen Tätigkeit gelegentlich vor, dass ich mich müde fühle
Question 2: Müdigkeit war während meiner klinischen Arbeit bereits mitverantwortlich für das Entstehen einer gefährlichen Situation
Question 3: Wenn bei mir eine Operation durchgeführt werden müsste, hätte ich lieber eine/n nicht-müde/n Anästhesieführende/n als eine/n müde/n Anästhesieführende/n.
Question 4: Ich bin überzeugt, dass sich Müdigkeit negativ auf die Patientensicherheit auswirken kann
Playback_sequence
Technology
Duration
Scenario
Distraction
max_correct
correct_answers
wrong_answers
correct_binary
correct_fraction
time to decision
confidence_category
confidence_continuous
confidence_binary
Slide1_visual_fixations
Slide1_fixation_time
NASA_TLX
NASA_TLX_Mental_demand
NASA_TLX_Temporal_demand
NASA_TLX_Overall_performance
100-NASA_TLX_Overall_performance
NASA_TLX_Effort
NASA_TLX_Frustration
Participant_number
Participant_ID
Center
min_past_7am
Sex_female
Age_group
Job
Experience_years
Experience_group
ROTEM_per_year
Self_rated_ROTEM_skill
hours_sleep
hours_awake
hours_work
Caffein
Question 1: Es kommt bei meiner klinischen Tätigkeit gelegentlich vor, dass ich mich müde fühle
Question 2: Müdigkeit war während meiner klinischen Arbeit bereits mitverantwortlich für das Entstehen einer gefährlichen Situation
Question 3: Wenn bei mir eine Operation durchgeführt werden müsste, hätte ich lieber eine/n nicht-müde/n Anästhesieführende/n als eine/n müde/n Anästhesieführende/n.
Question 4: Ich bin überzeugt, dass sich Müdigkeit negativ auf die Patientensicherheit auswirken kann
Playback_sequence
Technology
Duration
Scenario
Distraction
max_correct
correct_answers
wrong_answers
correct_binary
correct_fraction
time to decision
confidence_category
confidence_continuous
confidence_binary
Slide1_visual_fixations
Slide1_fixation_time
NASA_TLX
NASA_TLX_Mental_demand
NASA_TLX_Temporal_demand
NASA_TLX_Overall_performance
100-NASA_TLX_Overall_performance
NASA_TLX_Effort
NASA_TLX_Frustration
Participant_number
Participant_ID
Center
min_past_7am
Sex_female
Age_group
Job
Experience_years
Experience_group
ROTEM_per_year
Self_rated_ROTEM_skill
hours_sleep
hours_awake
hours_work
Caffein
Question 1: Es kommt bei meiner klinischen Tätigkeit gelegentlich vor, dass ich mich müde fühle
Question 2: Müdigkeit war während meiner klinischen Arbeit bereits mitverantwortlich für das Entstehen einer gefährlichen Situation
Question 3: Wenn bei mir eine Operation durchgeführt werden müsste, hätte ich lieber eine/n nicht-müde/n Anästhesieführende/n als eine/n müde/n Anästhesieführende/n.
Question 4: Ich bin überzeugt, dass sich Müdigkeit negativ auf die Patientensicherheit auswirken kann
Playback_sequence
Technology
Duration
Scenario
Distraction
max_correct
correct_answers
wrong_answers
correct_binary
correct_fraction
time to decision
confidence_category
confidence_continuous
confidence_binary
Slide1_visual_fixations
Slide1_fixation_time
NASA_TLX
NASA_TLX_Mental_demand
NASA_TLX_Temporal_demand
NASA_TLX_Overall_performance
100-NASA_TLX_Overall_performance
NASA_TLX_Effort
NASA_TLX_Frustration
Participant_number
Participant_ID
Center
min_past_7am
Sex_female
Age_group
Job
Experience_years
Experience_group
ROTEM_per_year
Self_rated_ROTEM_skill
hours_sleep
hours_awake
hours_work
Caffein
Question 1: Es kommt bei meiner klinischen Tätigkeit gelegentlich vor, dass ich mich müde fühle
Question 2: Müdigkeit war während meiner klinischen Arbeit bereits mitverantwortlich für das Entstehen einer gefährlichen Situation
Question 3: Wenn bei mir eine Operation durchgeführt werden müsste, hätte ich lieber eine/n nicht-müde/n Anästhesieführende/n als eine/n müde/n Anästhesieführende/n.
Question 4: Ich bin überzeugt, dass sich Müdigkeit negativ auf die Patientensicherheit auswirken kann
Playback_sequence
Technology
Duration
Scenario
Distraction
max_correct
correct_answers
wrong_answers
correct_binary
correct_fraction
time to decision
confidence_category
confidence_continuous
confidence_binary
Slide1_visual_fixations
Slide1_fixation_time
NASA_TLX
NASA_TLX_Mental_demand
NASA_TLX_Temporal_demand
NASA_TLX_Overall_performance
100-NASA_TLX_Overall_performance
NASA_TLX_Effort
NASA_TLX_Frustration
Participant_number
Participant_ID
Center
min_past_7am
Sex_female
Age_group
Job
Experience_years
Experience_group
ROTEM_per_year
Self_rated_ROTEM_skill
hours_sleep
hours_awake
hours_work
Caffein
Question 1: Es kommt bei meiner klinischen Tätigkeit gelegentlich vor, dass ich mich müde fühle
Question 2: Müdigkeit war während meiner klinischen Arbeit bereits mitverantwortlich für das Entstehen einer gefährlichen Situation
Question 3: Wenn bei mir eine Operation durchgeführt werden müsste, hätte ich lieber eine/n nicht-müde/n Anästhesieführende/n als eine/n müde/n Anästhesieführende/n.
Question 4: Ich bin überzeugt, dass sich Müdigkeit negativ auf die Patientensicherheit auswirken kann
Playback_sequence
Technology
Duration
Scenario
Distraction
max_correct
correct_answers
wrong_answers
correct_binary
correct_fraction
time to decision
confidence_category
confidence_continuous
confidence_binary
Slide1_visual_fixations
Slide1_fixation_time
NASA_TLX
NASA_TLX_Mental_demand
NASA_TLX_Temporal_demand
NASA_TLX_Overall_performance
100-NASA_TLX_Overall_performance
NASA_TLX_Effort
NASA_TLX_Frustration
Participant_number
Participant_ID
Center
min_past_7am
Sex_female
Age_group
Job
Experience_years
Experience_group
ROTEM_per_year
Self_rated_ROTEM_skill
hours_sleep
hours_awake
hours_work
Caffein
Question 1: Es kommt bei meiner klinischen Tätigkeit gelegentlich vor, dass ich mich müde fühle
Question 2: Müdigkeit war während meiner klinischen Arbeit bereits mitverantwortlich für das Entstehen einer gefährlichen Situation
Question 3: Wenn bei mir eine Operation durchgeführt werden müsste, hätte ich lieber eine/n nicht-müde/n Anästhesieführende/n als eine/n müde/n Anästhesieführende/n.
Question 4: Ich bin überzeugt, dass sich Müdigkeit negativ auf die Patientensicherheit auswirken kann
Playback_sequence
Technology
Duration
Scenario
Distraction
max_correct
correct_answers
wrong_answers
correct_binary
correct_fraction
time to decision
confidence_category
confidence_continuous
confidence_binary
Slide1_visual_fixations
Slide1_fixation_time
NASA_TLX
NASA_TLX_Mental_demand
NASA_TLX_Temporal_demand
NASA_TLX_Overall_performance
100-NASA_TLX_Overall_performance
NASA_TLX_Effort
NASA_TLX_Frustration
Participant_number
Participant_ID
Center
min_past_7am
Sex_female
Age_group
Job
Experience_years
Experience_group
ROTEM_per_year
Self_rated_ROTEM_skill
hours_sleep
hours_awake
hours_work
Caffein
Question 1: Es kommt bei meiner klinischen Tätigkeit gelegentlich vor, dass ich mich müde fühle
Question 2: Müdigkeit war während meiner klinischen Arbeit bereits mitverantwortlich für das Entstehen einer gefährlichen Situation
Question 3: Wenn bei mir eine Operation durchgeführt werden müsste, hätte ich lieber eine/n nicht-müde/n Anästhesieführende/n als eine/n müde/n Anästhesieführende/n.
Question 4: Ich bin überzeugt, dass sich Müdigkeit negativ auf die Patientensicherheit auswirken kann
Playback_sequence
Technology
Duration
Scenario
Distraction
max_correct
correct_answers
wrong_answers
correct_binary
correct_fraction
time to decision
confidence_category
confidence_continuous
confidence_binary
Slide1_visual_fixations
Slide1_fixation_time
NASA_TLX
NASA_TLX_Mental_demand
NASA_TLX_Temporal_demand
NASA_TLX_Overall_performance
100-NASA_TLX_Overall_performance
NASA_TLX_Effort
NASA_TLX_Frustration
Participant_number
Participant_ID
Center
min_past_7am
Sex_female
Age_group
Job
Experience_years
Experience_group
ROTEM_per_year
Self_rated_ROTEM_skill
hours_sleep
hours_awake
hours_work
Caffein
Question 1: Es kommt bei meiner klinischen Tätigkeit gelegentlich vor, dass ich mich müde fühle
Question 2: Müdigkeit war während meiner klinischen Arbeit bereits mitverantwortlich für das Entstehen einer gefährlichen Situation
Question 3: Wenn bei mir eine Operation durchgeführt werden müsste, hätte ich lieber eine/n nicht-müde/n Anästhesieführende/n als eine/n müde/n Anästhesieführende/n.
Question 4: Ich bin überzeugt, dass sich Müdigkeit negativ auf die Patientensicherheit auswirken kann
Playback_sequence
Technology
Duration
Scenario
Distraction
max_correct
correct_answers
wrong_answers
correct_binary
correct_fraction
time to decision
confidence_category
confidence_continuous
confidence_binary
Slide1_visual_fixations
Slide1_fixation_time
NASA_TLX
NASA_TLX_Mental_demand
NASA_TLX_Temporal_demand
NASA_TLX_Overall_performance
100-NASA_TLX_Overall_performance
NASA_TLX_Effort
NASA_TLX_Frustration
Participant_number
Participant_ID
Center
min_past_7am
Sex_female
Age_group
Job
Experience_years
Experience_group
ROTEM_per_year
Self_rated_ROTEM_skill
hours_sleep
hours_awake
hours_work
Caffein
Question 1: Es kommt bei meiner klinischen Tätigkeit gelegentlich vor, dass ich mich müde fühle
Question 2: Müdigkeit war während meiner klinischen Arbeit bereits mitverantwortlich für das Entstehen einer gefährlichen Situation
Question 3: Wenn bei mir eine Operation durchgeführt werden müsste, hätte ich lieber eine/n nicht-müde/n Anästhesieführende/n als eine/n müde/n Anästhesieführende/n.
Question 4: Ich bin überzeugt, dass sich Müdigkeit negativ auf die Patientensicherheit auswirken kann
Playback_sequence
Technology
Duration
Scenario
Distraction
max_correct
correct_answers
wrong_answers
correct_binary
correct_fraction
time to decision
confidence_category
confidence_continuous
confidence_binary
Slide1_visual_fixations
Slide1_fixation_time
NASA_TLX
NASA_TLX_Mental_demand
NASA_TLX_Temporal_demand
NASA_TLX_Overall_performance
100-NASA_TLX_Overall_performance
NASA_TLX_Effort
NASA_TLX_Frustration
Participant_number
Participant_ID
Center
min_past_7am
Sex_female
Age_group
Job
Experience_years
Experience_group
ROTEM_per_year
Self_rated_ROTEM_skill
hours_sleep
hours_awake
hours_work
Caffein
Question 1: Es kommt bei meiner klinischen Tätigkeit gelegentlich vor, dass ich mich müde fühle
Question 2: Müdigkeit war während meiner klinischen Arbeit bereits mitverantwortlich für das Entstehen einer gefährlichen Situation
Question 3: Wenn bei mir eine Operation durchgeführt werden müsste, hätte ich lieber eine/n nicht-müde/n Anästhesieführende/n als eine/n müde/n Anästhesieführende/n.
Question 4: Ich bin überzeugt, dass sich Müdigkeit negativ auf die Patientensicherheit auswirken kann
Playback_sequence
Technology
Duration
Scenario
Distraction
max_correct
correct_answers
wrong_answers
correct_binary
correct_fraction
time to decision
confidence_category
confidence_continuous
confidence_binary
Slide1_visual_fixations
Slide1_fixation_time
NASA_TLX
NASA_TLX_Mental_demand
NASA_TLX_Temporal_demand
NASA_TLX_Overall_performance
100-NASA_TLX_Overall_performance
NASA_TLX_Effort
NASA_TLX_Frustration
Participant_number
Participant_ID
Center
min_past_7am
Sex_female
Age_group
Job
Experience_years
Experience_group
ROTEM_per_year
Self_rated_ROTEM_skill
hours_sleep
hours_awake
hours_work
Caffein
Question 1: Es kommt bei meiner klinischen Tätigkeit gelegentlich vor, dass ich mich müde fühle
Question 2: Müdigkeit war während meiner klinischen Arbeit bereits mitverantwortlich für das Entstehen einer gefährlichen Situation
Question 3: Wenn bei mir eine Operation durchgeführt werden müsste, hätte ich lieber eine/n nicht-müde/n Anästhesieführende/n als eine/n müde/n Anästhesieführende/n.
Question 4: Ich bin überzeugt, dass sich Müdigkeit negativ auf die Patientensicherheit auswirken kann
Playback_sequence
Technology
Duration
Scenario
Distraction
max_correct
correct_answers
wrong_answers
correct_binary
correct_fraction
time to decision
confidence_category
confidence_continuous
confidence_binary
Slide1_visual_fixations
Slide1_fixation_time
NASA_TLX
NASA_TLX_Mental_demand
NASA_TLX_Temporal_demand
NASA_TLX_Overall_performance
100-NASA_TLX_Overall_performance
NASA_TLX_Effort
NASA_TLX_Frustration
Participant_number
Participant_ID
Center
min_past_7am
Sex_female
Age_group
Job
Experience_years
Experience_group
ROTEM_per_year
Self_rated_ROTEM_skill
hours_sleep
hours_awake
hours_work
Caffein
Question 1: Es kommt bei meiner klinischen Tätigkeit gelegentlich vor, dass ich mich müde fühle
Question 2: Müdigkeit war während meiner klinischen Arbeit bereits mitverantwortlich für das Entstehen einer gefährlichen Situation
Question 3: Wenn bei mir eine Operation durchgeführt werden müsste, hätte ich lieber eine/n nicht-müde/n Anästhesieführende/n als eine/n müde/n Anästhesieführende/n.
Question 4: Ich bin überzeugt, dass sich Müdigkeit negativ auf die Patientensicherheit auswirken kann
Playback_sequence
Technology
Duration
Scenario
Distraction
max_correct
correct_answers
wrong_answers
correct_binary
correct_fraction
time to decision
confidence_category
confidence_continuous
confidence_binary
Slide1_visual_fixations
Slide1_fixation_time
NASA_TLX
NASA_TLX_Mental_demand
NASA_TLX_Temporal_demand
NASA_TLX_Overall_performance
100-NASA_TLX_Overall_performance
NASA_TLX_Effort
NASA_TLX_Frustration
Participant_number
Participant_ID
Center
min_past_7am
Sex_female
Age_group
Job
Experience_years
Experience_group
ROTEM_per_year
Self_rated_ROTEM_skill
hours_sleep
hours_awake
hours_work
Caffein
Question 1: Es kommt bei meiner klinischen Tätigkeit gelegentlich vor, dass ich mich müde fühle
Question 2: Müdigkeit war während meiner klinischen Arbeit bereits mitverantwortlich für das Entstehen einer gefährlichen Situation
Question 3: Wenn bei mir eine Operation durchgeführt werden müsste, hätte ich lieber eine/n nicht-müde/n Anästhesieführende/n als eine/n müde/n Anästhesieführende/n.
Question 4: Ich bin überzeugt, dass sich Müdigkeit negativ auf die Patientensicherheit auswirken kann
Playback_sequence
Technology
Duration
Scenario
Distraction
max_correct
correct_answers
wrong_answers
correct_binary
correct_fraction
time to decision
confidence_category
confidence_continuous
confidence_binary
Slide1_visual_fixations
Slide1_fixation_time
NASA_TLX
NASA_TLX_Mental_demand
NASA_TLX_Temporal_demand
NASA_TLX_Overall_performance
100-NASA_TLX_Overall_performance
NASA_TLX_Effort
NASA_TLX_Frustration
Participant_number
Participant_ID
Center
min_past_7am
Sex_female
Age_group
Job
Experience_years
Experience_group
ROTEM_per_year
Self_rated_ROTEM_skill
hours_sleep
hours_awake
hours_work
Caffein
Question 1: Es kommt bei meiner klinischen Tätigkeit gelegentlich vor, dass ich mich müde fühle
Question 2: Müdigkeit war während meiner klinischen Arbeit bereits mitverantwortlich für das Entstehen einer gefährlichen Situation
Question 3: Wenn bei mir eine Operation durchgeführt werden müsste, hätte ich lieber eine/n nicht-müde/n Anästhesieführende/n als eine/n müde/n Anästhesieführende/n.
Question 4: Ich bin überzeugt, dass sich Müdigkeit negativ auf die Patientensicherheit auswirken kann
Playback_sequence
Technology
Duration
Scenario
Distraction
max_correct
correct_answers
wrong_answers
correct_binary
correct_fraction
time to decision
confidence_category
confidence_continuous
confidence_binary
Slide1_visual_fixations
Slide1_fixation_time
NASA_TLX
NASA_TLX_Mental_demand
NASA_TLX_Temporal_demand
NASA_TLX_Overall_performance
100-NASA_TLX_Overall_performance
NASA_TLX_Effort
NASA_TLX_Frustration
Participant_number
Participant_ID
Center
min_past_7am
Sex_female
Age_group
Job
Experience_years
Experience_group
ROTEM_per_year
Self_rated_ROTEM_skill
hours_sleep
hours_awake
hours_work
Caffein
Question 1: Es kommt bei meiner klinischen Tätigkeit gelegentlich vor, dass ich mich müde fühle
Question 2: Müdigkeit war während meiner klinischen Arbeit bereits mitverantwortlich für das Entstehen einer gefährlichen Situation
Question 3: Wenn bei mir eine Operation durchgeführt werden müsste, hätte ich lieber eine/n nicht-müde/n Anästhesieführende/n als eine/n müde/n Anästhesieführende/n.
Question 4: Ich bin überzeugt, dass sich Müdigkeit negativ auf die Patientensicherheit auswirken kann
Playback_sequence
Technology
Duration
Scenario
Distraction
max_correct
correct_answers
wrong_answers
correct_binary
correct_fraction
time to decision
confidence_category
confidence_continuous
confidence_binary
Slide1_visual_fixations
Slide1_fixation_time
NASA_TLX
NASA_TLX_Mental_demand
NASA_TLX_Temporal_demand
NASA_TLX_Overall_performance
100-NASA_TLX_Overall_performance
NASA_TLX_Effort
NASA_TLX_Frustration
Participant_number
Participant_ID
Center
min_past_7am
Sex_female
Age_group
Job
Experience_years
Experience_group
ROTEM_per_year
Self_rated_ROTEM_skill
hours_sleep
hours_awake
hours_work
Caffein
Question 1: Es kommt bei meiner klinischen Tätigkeit gelegentlich vor, dass ich mich müde fühle
Question 2: Müdigkeit war während meiner klinischen Arbeit bereits mitverantwortlich für das Entstehen einer gefährlichen Situation
Question 3: Wenn bei mir eine Operation durchgeführt werden müsste, hätte ich lieber eine/n nicht-müde/n Anästhesieführende/n als eine/n müde/n Anästhesieführende/n.
Question 4: Ich bin überzeugt, dass sich Müdigkeit negativ auf die Patientensicherheit auswirken kann
Playback_sequence
Technology
Duration
Scenario
Distraction
max_correct
correct_answers
wrong_answers
correct_binary
correct_fraction
time to decision
confidence_category
confidence_continuous
confidence_binary
Slide1_visual_fixations
Slide1_fixation_time
NASA_TLX
NASA_TLX_Mental_demand
NASA_TLX_Temporal_demand
NASA_TLX_Overall_performance
100-NASA_TLX_Overall_performance
NASA_TLX_Effort
NASA_TLX_Frustration
Participant_number
Participant_ID
Center
min_past_7am
Sex_female
Age_group
Job
Experience_years
Experience_group
ROTEM_per_year
Self_rated_ROTEM_skill
hours_sleep
hours_awake
hours_work
Caffein
Question 1: Es kommt bei meiner klinischen Tätigkeit gelegentlich vor, dass ich mich müde fühle
Question 2: Müdigkeit war während meiner klinischen Arbeit bereits mitverantwortlich für das Entstehen einer gefährlichen Situation
Question 3: Wenn bei mir eine Operation durchgeführt werden müsste, hätte ich lieber eine/n nicht-müde/n Anästhesieführende/n als eine/n müde/n Anästhesieführende/n.
Question 4: Ich bin überzeugt, dass sich Müdigkeit negativ auf die Patientensicherheit auswirken kann
Playback_sequence
Technology
Duration
Scenario
Distraction
max_correct
correct_answers
wrong_answers
correct_binary
correct_fraction
time to decision
confidence_category
confidence_continuous
confidence_binary
Slide1_visual_fixations
Slide1_fixation_time
NASA_TLX
NASA_TLX_Mental_demand
NASA_TLX_Temporal_demand
NASA_TLX_Overall_performance
100-NASA_TLX_Overall_performance
NASA_TLX_Effort
NASA_TLX_Frustration
Participant_number
Participant_ID
Center
min_past_7am
Sex_female
Age_group
Job
Experience_years
Experience_group
ROTEM_per_year
Self_rated_ROTEM_skill
hours_sleep
hours_awake
hours_work
Caffein
Question 1: Es kommt bei meiner klinischen Tätigkeit gelegentlich vor, dass ich mich müde fühle
Question 2: Müdigkeit war während meiner klinischen Arbeit bereits mitverantwortlich für das Entstehen einer gefährlichen Situation
Question 3: Wenn bei mir eine Operation durchgeführt werden müsste, hätte ich lieber eine/n nicht-müde/n Anästhesieführende/n als eine/n müde/n Anästhesieführende/n.
Question 4: Ich bin überzeugt, dass sich Müdigkeit negativ auf die Patientensicherheit auswirken kann
Playback_sequence
Technology
Duration
Scenario
Distraction
max_correct
correct_answers
wrong_answers
correct_binary
correct_fraction
time to decision
confidence_category
confidence_continuous
confidence_binary
Slide1_visual_fixations
Slide1_fixation_time
NASA_TLX
NASA_TLX_Mental_demand
NASA_TLX_Temporal_demand
NASA_TLX_Overall_performance
100-NASA_TLX_Overall_performance
NASA_TLX_Effort
NASA_TLX_Frustration
Participant_number
Participant_ID
Center
min_past_7am
Sex_female
Age_group
Job
Experience_years
Experience_group
ROTEM_per_year
Self_rated_ROTEM_skill
hours_sleep
hours_awake
hours_work
Caffein
Question 1: Es kommt bei meiner klinischen Tätigkeit gelegentlich vor, dass ich mich müde fühle
Question 2: Müdigkeit war während meiner klinischen Arbeit bereits mitverantwortlich für das Entstehen einer gefährlichen Situation
Question 3: Wenn bei mir eine Operation durchgeführt werden müsste, hätte ich lieber eine/n nicht-müde/n Anästhesieführende/n als eine/n müde/n Anästhesieführende/n.
Question 4: Ich bin überzeugt, dass sich Müdigkeit negativ auf die Patientensicherheit auswirken kann
Playback_sequence
Technology
Duration
Scenario
Distraction
max_correct
correct_answers
wrong_answers
correct_binary
correct_fraction
time to decision
confidence_category
confidence_continuous
confidence_binary
Slide1_visual_fixations
Slide1_fixation_time
NASA_TLX
NASA_TLX_Mental_demand
NASA_TLX_Temporal_demand
NASA_TLX_Overall_performance
100-NASA_TLX_Overall_performance
NASA_TLX_Effort
NASA_TLX_Frustration
Participant_number
Participant_ID
Center
min_past_7am
Sex_female
Age_group
Job
Experience_years
Experience_group
ROTEM_per_year
Self_rated_ROTEM_skill
hours_sleep
hours_awake
hours_work
Caffein
Question 1: Es kommt bei meiner klinischen Tätigkeit gelegentlich vor, dass ich mich müde fühle
Question 2: Müdigkeit war während meiner klinischen Arbeit bereits mitverantwortlich für das Entstehen einer gefährlichen Situation
Question 3: Wenn bei mir eine Operation durchgeführt werden müsste, hätte ich lieber eine/n nicht-müde/n Anästhesieführende/n als eine/n müde/n Anästhesieführende/n.
Question 4: Ich bin überzeugt, dass sich Müdigkeit negativ auf die Patientensicherheit auswirken kann
Playback_sequence
Technology
Duration
Scenario
Distraction
max_correct
correct_answers
wrong_answers
correct_binary
correct_fraction
time to decision
confidence_category
confidence_continuous
confidence_binary
Slide1_visual_fixations
Slide1_fixation_time
NASA_TLX
NASA_TLX_Mental_demand
NASA_TLX_Temporal_demand
NASA_TLX_Overall_performance
100-NASA_TLX_Overall_performance
NASA_TLX_Effort
NASA_TLX_Frustration
Participant_number
Participant_ID
Center
min_past_7am
Sex_female
Age_group
Job
Experience_years
Experience_group
ROTEM_per_year
Self_rated_ROTEM_skill
hours_sleep
hours_awake
hours_work
Caffein
Question 1: Es kommt bei meiner klinischen Tätigkeit gelegentlich vor, dass ich mich müde fühle
Question 2: Müdigkeit war während meiner klinischen Arbeit bereits mitverantwortlich für das Entstehen einer gefährlichen Situation
Question 3: Wenn bei mir eine Operation durchgeführt werden müsste, hätte ich lieber eine/n nicht-müde/n Anästhesieführende/n als eine/n müde/n Anästhesieführende/n.
Question 4: Ich bin überzeugt, dass sich Müdigkeit negativ auf die Patientensicherheit auswirken kann
Playback_sequence
Technology
Duration
Scenario
Distraction
max_correct
correct_answers
wrong_answers
correct_binary
correct_fraction
time to decision
confidence_category
confidence_continuous
confidence_binary
Slide1_visual_fixations
Slide1_fixation_time
NASA_TLX
NASA_TLX_Mental_demand
NASA_TLX_Temporal_demand
NASA_TLX_Overall_performance
100-NASA_TLX_Overall_performance
NASA_TLX_Effort
NASA_TLX_Frustration
Participant_number
Participant_ID
Center
min_past_7am
Sex_female
Age_group
Job
Experience_years
Experience_group
ROTEM_per_year
Self_rated_ROTEM_skill
hours_sleep
hours_awake
hours_work
Caffein
Question 1: Es kommt bei meiner klinischen Tätigkeit gelegentlich vor, dass ich mich müde fühle
Question 2: Müdigkeit war während meiner klinischen Arbeit bereits mitverantwortlich für das Entstehen einer gefährlichen Situation
Question 3: Wenn bei mir eine Operation durchgeführt werden müsste, hätte ich lieber eine/n nicht-müde/n Anästhesieführende/n als eine/n müde/n Anästhesieführende/n.
Question 4: Ich bin überzeugt, dass sich Müdigkeit negativ auf die Patientensicherheit auswirken kann
Playback_sequence
Technology
Duration
Scenario
Distraction
max_correct
correct_answers
wrong_answers
correct_binary
correct_fraction
time to decision
confidence_category
confidence_continuous
confidence_binary
Slide1_visual_fixations
Slide1_fixation_time
NASA_TLX
NASA_TLX_Mental_demand
NASA_TLX_Temporal_demand
NASA_TLX_Overall_performance
100-NASA_TLX_Overall_performance
NASA_TLX_Effort
NASA_TLX_Frustration
Participant_number
Participant_ID
Center
min_past_7am
Sex_female
Age_group
Job
Experience_years
Experience_group
ROTEM_per_year
Self_rated_ROTEM_skill
hours_sleep
hours_awake
hours_work
Caffein
Question 1: Es kommt bei meiner klinischen Tätigkeit gelegentlich vor, dass ich mich müde fühle
Question 2: Müdigkeit war während meiner klinischen Arbeit bereits mitverantwortlich für das Entstehen einer gefährlichen Situation
Question 3: Wenn bei mir eine Operation durchgeführt werden müsste, hätte ich lieber eine/n nicht-müde/n Anästhesieführende/n als eine/n müde/n Anästhesieführende/n.
Question 4: Ich bin überzeugt, dass sich Müdigkeit negativ auf die Patientensicherheit auswirken kann
Playback_sequence
Technology
Duration
Scenario
Distraction
max_correct
correct_answers
wrong_answers
correct_binary
correct_fraction
time to decision
confidence_category
confidence_continuous
confidence_binary
Slide1_visual_fixations
Slide1_fixation_time
NASA_TLX
NASA_TLX_Mental_demand
NASA_TLX_Temporal_demand
NASA_TLX_Overall_performance
100-NASA_TLX_Overall_performance
NASA_TLX_Effort
NASA_TLX_Frustration
Participant_number
Participant_ID
Center
min_past_7am
Sex_female
Age_group
Job
Experience_years
Experience_group
ROTEM_per_year
Self_rated_ROTEM_skill
hours_sleep
hours_awake
hours_work
Caffein
Question 1: Es kommt bei meiner klinischen Tätigkeit gelegentlich vor, dass ich mich müde fühle
Question 2: Müdigkeit war während meiner klinischen Arbeit bereits mitverantwortlich für das Entstehen einer gefährlichen Situation
Question 3: Wenn bei mir eine Operation durchgeführt werden müsste, hätte ich lieber eine/n nicht-müde/n Anästhesieführende/n als eine/n müde/n Anästhesieführende/n.
Question 4: Ich bin überzeugt, dass sich Müdigkeit negativ auf die Patientensicherheit auswirken kann
Playback_sequence
Technology
Duration
Scenario
Distraction
max_correct
correct_answers
wrong_answers
correct_binary
correct_fraction
time to decision
confidence_category
confidence_continuous
confidence_binary
Slide1_visual_fixations
Slide1_fixation_time
NASA_TLX
NASA_TLX_Mental_demand
NASA_TLX_Temporal_demand
NASA_TLX_Overall_performance
100-NASA_TLX_Overall_performance
NASA_TLX_Effort
NASA_TLX_Frustration
Participant_number
Participant_ID
Center
min_past_7am
Sex_female
Age_group
Job
Experience_years
Experience_group
ROTEM_per_year
Self_rated_ROTEM_skill
hours_sleep
hours_awake
hours_work
Caffein
Question 1: Es kommt bei meiner klinischen Tätigkeit gelegentlich vor, dass ich mich müde fühle
Question 2: Müdigkeit war während meiner klinischen Arbeit bereits mitverantwortlich für das Entstehen einer gefährlichen Situation
Question 3: Wenn bei mir eine Operation durchgeführt werden müsste, hätte ich lieber eine/n nicht-müde/n Anästhesieführende/n als eine/n müde/n Anästhesieführende/n.
Question 4: Ich bin überzeugt, dass sich Müdigkeit negativ auf die Patientensicherheit auswirken kann
Playback_sequence
Technology
Duration
Scenario
Distraction
max_correct
correct_answers
wrong_answers
correct_binary
correct_fraction
time to decision
confidence_category
confidence_continuous
confidence_binary
Slide1_visual_fixations
Slide1_fixation_time
NASA_TLX
NASA_TLX_Mental_demand
NASA_TLX_Temporal_demand
NASA_TLX_Overall_performance
100-NASA_TLX_Overall_performance
NASA_TLX_Effort
NASA_TLX_Frustration
Participant_number
Participant_ID
Center
min_past_7am
Sex_female
Age_group
Job
Experience_years
Experience_group
ROTEM_per_year
Self_rated_ROTEM_skill
hours_sleep
hours_awake
hours_work
Caffein
Question 1: Es kommt bei meiner klinischen Tätigkeit gelegentlich vor, dass ich mich müde fühle
Question 2: Müdigkeit war während meiner klinischen Arbeit bereits mitverantwortlich für das Entstehen einer gefährlichen Situation
Question 3: Wenn bei mir eine Operation durchgeführt werden müsste, hätte ich lieber eine/n nicht-müde/n Anästhesieführende/n als eine/n müde/n Anästhesieführende/n.
Question 4: Ich bin überzeugt, dass sich Müdigkeit negativ auf die Patientensicherheit auswirken kann
Playback_sequence
Technology
Duration
Scenario
Distraction
max_correct
correct_answers
wrong_answers
correct_binary
correct_fraction
time to decision
confidence_category
confidence_continuous
confidence_binary
Slide1_visual_fixations
Slide1_fixation_time
NASA_TLX
NASA_TLX_Mental_demand
NASA_TLX_Temporal_demand
NASA_TLX_Overall_performance
100-NASA_TLX_Overall_performance
NASA_TLX_Effort
NASA_TLX_Frustration
Participant_number
Participant_ID
Center
min_past_7am
Sex_female
Age_group
Job
Experience_years
Experience_group
ROTEM_per_year
Self_rated_ROTEM_skill
hours_sleep
hours_awake
hours_work
Caffein
Question 1: Es kommt bei meiner klinischen Tätigkeit gelegentlich vor, dass ich mich müde fühle
Question 2: Müdigkeit war während meiner klinischen Arbeit bereits mitverantwortlich für das Entstehen einer gefährlichen Situation
Question 3: Wenn bei mir eine Operation durchgeführt werden müsste, hätte ich lieber eine/n nicht-müde/n Anästhesieführende/n als eine/n müde/n Anästhesieführende/n.
Question 4: Ich bin überzeugt, dass sich Müdigkeit negativ auf die Patientensicherheit auswirken kann
Playback_sequence
Technology
Duration
Scenario
Distraction
max_correct
correct_answers
wrong_answers
correct_binary
correct_fraction
time to decision
confidence_category
confidence_continuous
confidence_binary
Slide1_visual_fixations
Slide1_fixation_time
NASA_TLX
NASA_TLX_Mental_demand
NASA_TLX_Temporal_demand
NASA_TLX_Overall_performance
100-NASA_TLX_Overall_performance
NASA_TLX_Effort
NASA_TLX_Frustration
Participant_number
Participant_ID
Center
min_past_7am
Sex_female
Age_group
Job
Experience_years
Experience_group
ROTEM_per_year
Self_rated_ROTEM_skill
hours_sleep
hours_awake
hours_work
Caffein
Question 1: Es kommt bei meiner klinischen Tätigkeit gelegentlich vor, dass ich mich müde fühle
Question 2: Müdigkeit war während meiner klinischen Arbeit bereits mitverantwortlich für das Entstehen einer gefährlichen Situation
Question 3: Wenn bei mir eine Operation durchgeführt werden müsste, hätte ich lieber eine/n nicht-müde/n Anästhesieführende/n als eine/n müde/n Anästhesieführende/n.
Question 4: Ich bin überzeugt, dass sich Müdigkeit negativ auf die Patientensicherheit auswirken kann
Playback_sequence
Technology
Duration
Scenario
Distraction
max_correct
correct_answers
wrong_answers
correct_binary
correct_fraction
time to decision
confidence_category
confidence_continuous
confidence_binary
Slide1_visual_fixations
Slide1_fixation_time
NASA_TLX
NASA_TLX_Mental_demand
NASA_TLX_Temporal_demand
NASA_TLX_Overall_performance
100-NASA_TLX_Overall_performance
NASA_TLX_Effort
NASA_TLX_Frustration
Participant_number
Participant_ID
Center
min_past_7am
Sex_female
Age_group
Job
Experience_years
Experience_group
ROTEM_per_year
Self_rated_ROTEM_skill
hours_sleep
hours_awake
hours_work
Caffein
Question 1: Es kommt bei meiner klinischen Tätigkeit gelegentlich vor, dass ich mich müde fühle
Question 2: Müdigkeit war während meiner klinischen Arbeit bereits mitverantwortlich für das Entstehen einer gefährlichen Situation
Question 3: Wenn bei mir eine Operation durchgeführt werden müsste, hätte ich lieber eine/n nicht-müde/n Anästhesieführende/n als eine/n müde/n Anästhesieführende/n.
Question 4: Ich bin überzeugt, dass sich Müdigkeit negativ auf die Patientensicherheit auswirken kann
Playback_sequence
Technology
Duration
Scenario
Distraction
max_correct
correct_answers
wrong_answers
correct_binary
correct_fraction
time to decision
confidence_category
confidence_continuous
confidence_binary
Slide1_visual_fixations
Slide1_fixation_time
NASA_TLX
NASA_TLX_Mental_demand
NASA_TLX_Temporal_demand
NASA_TLX_Overall_performance
100-NASA_TLX_Overall_performance
NASA_TLX_Effort
NASA_TLX_Frustration
Participant_number
Participant_ID
Center
min_past_7am
Sex_female
Age_group
Job
Experience_years
Experience_group
ROTEM_per_year
Self_rated_ROTEM_skill
hours_sleep
hours_awake
hours_work
Caffein
Question 1: Es kommt bei meiner klinischen Tätigkeit gelegentlich vor, dass ich mich müde fühle
Question 2: Müdigkeit war während meiner klinischen Arbeit bereits mitverantwortlich für das Entstehen einer gefährlichen Situation
Question 3: Wenn bei mir eine Operation durchgeführt werden müsste, hätte ich lieber eine/n nicht-müde/n Anästhesieführende/n als eine/n müde/n Anästhesieführende/n.
Question 4: Ich bin überzeugt, dass sich Müdigkeit negativ auf die Patientensicherheit auswirken kann
Playback_sequence
Technology
Duration
Scenario
Distraction
max_correct
correct_answers
wrong_answers
correct_binary
correct_fraction
time to decision
confidence_category
confidence_continuous
confidence_binary
Slide1_visual_fixations
Slide1_fixation_time
NASA_TLX
NASA_TLX_Mental_demand
NASA_TLX_Temporal_demand
NASA_TLX_Overall_performance
100-NASA_TLX_Overall_performance
NASA_TLX_Effort
NASA_TLX_Frustration
Participant_number
Participant_ID
Center
min_past_7am
Sex_female
Age_group
Job
Experience_years
Experience_group
ROTEM_per_year
Self_rated_ROTEM_skill
hours_sleep
hours_awake
hours_work
Caffein
Question 1: Es kommt bei meiner klinischen Tätigkeit gelegentlich vor, dass ich mich müde fühle
Question 2: Müdigkeit war während meiner klinischen Arbeit bereits mitverantwortlich für das Entstehen einer gefährlichen Situation
Question 3: Wenn bei mir eine Operation durchgeführt werden müsste, hätte ich lieber eine/n nicht-müde/n Anästhesieführende/n als eine/n müde/n Anästhesieführende/n.
Question 4: Ich bin überzeugt, dass sich Müdigkeit negativ auf die Patientensicherheit auswirken kann
Playback_sequence
Technology
Duration
Scenario
Distraction
max_correct
correct_answers
wrong_answers
correct_binary
correct_fraction
time to decision
confidence_category
confidence_continuous
confidence_binary
Slide1_visual_fixations
Slide1_fixation_time
NASA_TLX
NASA_TLX_Mental_demand
NASA_TLX_Temporal_demand
NASA_TLX_Overall_performance
100-NASA_TLX_Overall_performance
NASA_TLX_Effort
NASA_TLX_Frustration
Participant_number
Participant_ID
Center
min_past_7am
Sex_female
Age_group
Job
Experience_years
Experience_group
ROTEM_per_year
Self_rated_ROTEM_skill
hours_sleep
hours_awake
hours_work
Caffein
Question 1: Es kommt bei meiner klinischen Tätigkeit gelegentlich vor, dass ich mich müde fühle
Question 2: Müdigkeit war während meiner klinischen Arbeit bereits mitverantwortlich für das Entstehen einer gefährlichen Situation
Question 3: Wenn bei mir eine Operation durchgeführt werden müsste, hätte ich lieber eine/n nicht-müde/n Anästhesieführende/n als eine/n müde/n Anästhesieführende/n.
Question 4: Ich bin überzeugt, dass sich Müdigkeit negativ auf die Patientensicherheit auswirken kann
Playback_sequence
Technology
Duration
Scenario
Distraction
max_correct
correct_answers
wrong_answers
correct_binary
correct_fraction
time to decision
confidence_category
confidence_continuous
confidence_binary
Slide1_visual_fixations
Slide1_fixation_time
NASA_TLX
NASA_TLX_Mental_demand
NASA_TLX_Temporal_demand
NASA_TLX_Overall_performance
100-NASA_TLX_Overall_performance
NASA_TLX_Effort
NASA_TLX_Frustration
Participant_number
Participant_ID
Center
min_past_7am
Sex_female
Age_group
Job
Experience_years
Experience_group
ROTEM_per_year
Self_rated_ROTEM_skill
hours_sleep
hours_awake
hours_work
Caffein
Question 1: Es kommt bei meiner klinischen Tätigkeit gelegentlich vor, dass ich mich müde fühle
Question 2: Müdigkeit war während meiner klinischen Arbeit bereits mitverantwortlich für das Entstehen einer gefährlichen Situation
Question 3: Wenn bei mir eine Operation durchgeführt werden müsste, hätte ich lieber eine/n nicht-müde/n Anästhesieführende/n als eine/n müde/n Anästhesieführende/n.
Question 4: Ich bin überzeugt, dass sich Müdigkeit negativ auf die Patientensicherheit auswirken kann
Playback_sequence
Technology
Duration
Scenario
Distraction
max_correct
correct_answers
wrong_answers
[truncated: 687 more rows]
